# Supplementary material for: Study of key residues in MERS-CoV and SARS-CoV-2 main proteases for resistance against clinically applied inhibitors nirmatrelvir and ensitrelvir
Source: Npj Viruses. 2024 Jun 24;2:23. doi: 10.1038/s44298-024-00028-2 (PMC11196219; doi:10.1038/s44298-024-00028-2)
Supplement: Supplementary file 2 — Supplementary Files [file 44298_2024_28_MOESM2_ESM.zip]

Archive with 50 entries (50 files):
- Sequence_8_Polio_3C-protease.fasta
- __MACOSX/._Sequence_8_Polio_3C-protease.fasta
- plasmid 1 VSV-Indiana.gb
- __MACOSX/._plasmid 1 VSV-Indiana.gb
- File 3.csv
- __MACOSX/._File 3.csv
- Sequence_2_SARS-CoV-1_Mpro.fasta
- __MACOSX/._Sequence_2_SARS-CoV-1_Mpro.fasta
- File 2.csv
- __MACOSX/._File 2.csv
- Sequence_7_Mouse_hepatitis_virus_Mpro.fasta
- __MACOSX/._Sequence_7_Mouse_hepatitis_virus_Mpro.fasta
- Sequence_5_Human_coronavirus_NL63_Mpro.fasta
- __MACOSX/._Sequence_5_Human_coronavirus_NL63_Mpro.fasta
- plasmid 6 MERS-Mpro-Off.gb
- __MACOSX/._plasmid 6 MERS-Mpro-Off.gb
- File 1.csv
- __MACOSX/._File 1.csv
- plasmid 7 23ADEFYC_MERS_Mpro_T7AC_pMA-RQ_(AmpR).gb
- __MACOSX/._plasmid 7 23ADEFYC_MERS_Mpro_T7AC_pMA-RQ_(AmpR).gb
- Alignment_5_501_MERS_Mpro.fasta
- __MACOSX/._Alignment_5_501_MERS_Mpro.fasta
- plasmid 4 MERS-Mpro-On-Nt-QtoN.gb
- __MACOSX/._plasmid 4 MERS-Mpro-On-Nt-QtoN.gb
- Sequence_1_SARS-CoV-2_Mpro.fasta
- __MACOSX/._Sequence_1_SARS-CoV-2_Mpro.fasta
- plasmid 2 VSV-MERS-Mpro.gb
- __MACOSX/._plasmid 2 VSV-MERS-Mpro.gb
- Alignment_6_MERS_Mpro_clades.fasta
- __MACOSX/._Alignment_6_MERS_Mpro_clades.fasta
- plasmid 5 VSV-L-BlastR.gb
- __MACOSX/._plasmid 5 VSV-L-BlastR.gb
- Alignment_3_SARS-CoV-2_and_1_Spike.fasta
- __MACOSX/._Alignment_3_SARS-CoV-2_and_1_Spike.fasta
- Alignment_1_SARS-CoV-2_and_1_Mpro.fasta
- __MACOSX/._Alignment_1_SARS-CoV-2_and_1_Mpro.fasta
- Alignment_4_SARS-CoV-2_and_MERS_Spike.fasta
- __MACOSX/._Alignment_4_SARS-CoV-2_and_MERS_Spike.fasta
- plasmid 3 pLenti CMVie-IRES-HygroR.gb
- __MACOSX/._plasmid 3 pLenti CMVie-IRES-HygroR.gb
- Sequence_4_Rousettus_bat_coronavirus_HKU9_Mpro.fasta
- __MACOSX/._Sequence_4_Rousettus_bat_coronavirus_HKU9_Mpro.fasta
- Alignment_2_SARS-CoV-2_and_MERS_Mpro.fasta
- __MACOSX/._Alignment_2_SARS-CoV-2_and_MERS_Mpro.fasta
- Sequence_3_MERS_Mpro.fasta
- __MACOSX/._Sequence_3_MERS_Mpro.fasta
- Alignment_7_MERS_clades_vs_coronaviruses.fasta
- __MACOSX/._Alignment_7_MERS_clades_vs_coronaviruses.fasta
- Sequence_6_Human_coronavirus_229E_Mpro.fasta
- __MACOSX/._Sequence_6_Human_coronavirus_229E_Mpro.fasta
