# Supplementary material for: Study of key residues in MERS-CoV and SARS-CoV-2 main proteases for resistance against clinically applied inhibitors nirmatrelvir and ensitrelvir
Source: Npj Viruses. 2024 Jun 24;2:23. doi: 10.1038/s44298-024-00028-2 (PMC11196219; doi:10.1038/s44298-024-00028-2)
Supplement: Supplementary file 2 — Supplementary Files [file 44298_2024_28_MOESM2_ESM.zip › plasmid 1 VSV-Indiana.gb]

LOCUS       plasmid_S1_VSV-Indiana       14351 bp    DNA     circular UNA 05-NOV-2023
DEFINITION  sequenced January ﾴ09.
ACCESSION   urn.local...5h-gymb7og
VERSION     urn.local...5h-gymb7og
KEYWORDS    .
SOURCE      
  ORGANISM  .
FEATURES             Location/Qualifiers
     misc_feature    620..643
                     /Clone_Manager_'Draw_As'="Region"
                     /label="T7 promoter"
     gene            708..1973
                     /Clone_Manager_'Draw_As'="Gene"
                     /label="N"
     gene            2040..2834
                     /Clone_Manager_'Draw_As'="Gene"
                     /label="P"
     gene            2894..3580
                     /Clone_Manager_'Draw_As'="Gene"
                     /label="M"
     gene            3722..5254
                     /Clone_Manager_'Draw_As'="Gene"
                     /label="G"
     gene            5274..5286
                     /Clone_Manager_'Draw_As'="Gene"
                     /label="Termination"
     gene            5287..5296
                     /Clone_Manager_'Draw_As'="Gene"
                     /label="mRNA Start"
     gene            5446..5458
                     /Clone_Manager_'Draw_As'="Gene"
                     /label="Termination"
     gene            5459..5468
                     /Clone_Manager_'Draw_As'="Gene"
                     /label="mRNA Start"
     gene            5469..11795
                     /Clone_Manager_'Draw_As'="Gene"
                     /label="L"
     misc_feature    11898..11980
                     /Clone_Manager_'Draw_As'="Region"
                     /label="HDV Ribozyme"
     misc_feature    12052..12096
                     /Clone_Manager_'Draw_As'="Region"
                     /label="T7 Terminator"
     misc_feature    12154..644
                     /Clone_Manager_'Draw_As'="Region"
                     /label="pBluescript-Backbone"
     gene            complement(13368..14226)
                     /Clone_Manager_'Draw_As'="Gene"
                     /label="AmpR"
ORIGIN      
        1 cacctaaatt gtaagcgtta atattttgtt aaaattcgcg ttaaattttt gttaaatcag
       61 ctcatttttt aaccaatagg ccgaaatcgg caaaatccct tataaatcaa aagaatagac
      121 cgagataggg ttgagtgttg ttccagtttg gaacaagagt ccactattaa agaacgtgga
      181 ctccaacgtc aaagggcgaa aaaccgtcta tcagggcgat ggcccactac gtgaaccatc
      241 accctaatca agttttttgg ggtcgaggtg ccgtaaagca ctaaatcgga accctaaagg
      301 gagcccccga tttagagctt gacggggaaa gccggcgaac gtggcgagaa aggaagggaa
      361 gaaagcgaaa ggagcgggcg ctagggcgct ggcaagtgta gcggtcacgc tgcgcgtaac
      421 caccacaccc gccgcgctta atgcgccgct acagggcgcg tcccattcgc cattcaggct
      481 gcgcaactgt tgggaagggc gatcggtgcg ggcctcttcg ctattacgcc agctggcgaa
      541 agggggatgt gctgcaaggc gattaagttg ggtaacgcca gggttttccc agtcacgacg
      601 ttgtaaaacg acggccagtg aattgtaata cgactcacta taggacgaag acaaacaaac
      661 cattattatc attaaaaggc tcaggagaaa ctttaacagt aatcaaaatg tctgttacag
      721 tcaagagaat cattgacaac acagtcgtag ttccaaaact tcctgcaaat gaggatccag
      781 tggaataccc ggcagattac ttcagaaaat caaaggagat tcctctttac atcaatacta
      841 caaaaagttt gtcagatcta agaggatatg tctaccaagg cctcaaatcc ggaaatgtat
      901 caatcataca tgtcaacagc tacttgtatg gagcattaaa ggacatccgg ggtaagttgg
      961 ataaagattg gtcaagtttc ggaataaaca tcgggaaagc aggggataca atcggaatat
     1021 ttgaccttgt atccttgaaa gccctggacg gcgtacttcc agatggagta tcggatgctt
     1081 ccagaaccag cgcagatgac aaatggttgc ctttgtatct acttggctta tacagagtgg
     1141 gcagaacaca aatgcctgaa tacagaaaaa agctcatgga tgggctgaca aatcaatgca
     1201 aaatgatcaa tgaacagttt gaacctcttg tgccagaagg tcgtgacatt tttgatgtgt
     1261 ggggaaatga cagtaattac acaaaaattg tcgctgcagt ggacatgttc ttccacatgt
     1321 tcaaaaaaca tgaatgtgcc tcgttcagat acggaactat tgtttccaga ttcaaagatt
     1381 gtgctgcatt ggcaacattt ggacacctct gcaaaataac cggaatgtct acagaagatg
     1441 taacgacctg gatcttgaac cgagaagttg cagatgaaat ggtccaaatg atgcttccag
     1501 gccaagaaat tgacaaggcc gattcataca tgccttattt gatcgacttt ggattgtctt
     1561 ctaagtctcc atattcttcc gtcaaaaacc ctgccttcca cttctggggg caattgacag
     1621 ctcttctgct cagatccacc agagcaagga atgcccgaca gcctgatgac attgagtata
     1681 catctcttac tacagcaggt ttgttgtacg cttatgcagt aggatcctct gccgacttgg
     1741 cacaacagtt ttgtgttgga gataacaaat acactccaga tgatagtacc ggaggattga
     1801 cgactaatgc accgccacaa ggcagagatg tggtcgaatg gctcggatgg tttgaagatc
     1861 aaaacagaaa accgactcct gatatgatgc agtatgcgaa aagagcagtc atgtcactgc
     1921 aaggcctaag agagaagaca attggcaagt atgctaagtc agaatttgac aaatgaccct
     1981 ataattctca gatcacctat tatatattat gctacatatg aaaaaaacta acagatatca
     2041 tggataatct cacaaaagtt cgtgagtatc tcaagtccta ttctcgtctg gatcaggcgg
     2101 taggagagat agatgagatc gaagcacaac gagctgaaaa gtccaattat gagttgttcc
     2161 aagaggatgg agtggaagag catactaagc cctcttattt tcaggcagca gatgattctg
     2221 acacagaatc tgaaccagaa attgaagaca atcaaggctt gtatgcacca gatccagaag
     2281 ctgagcaagt tgaaggcttt atacaggggc ctttagatga ctatgcagat gaggaagtgg
     2341 atgttgtatt tacttcggac tggaaacagc ctgagcttga atctgacgag catggaaaga
     2401 ccttacggtt gacatcgcca gagggtttaa gtggagagca gaaatcccag tggctttcga
     2461 cgattaaagc agtcgtgcaa agtgccaaat actggaatct ggcagagtgc acatttgaag
     2521 catcgggaga aggggtcatt atgaaggagc gccagataac tccggatgta tataaggtca
     2581 ctccagtgat gaacacacat ccgtcccaat cagaagcagt atcagatgtt tggtctctct
     2641 caaagacatc catgactttc caacccaaga aagcaagtct tcagcctctc accatatcct
     2701 tggatgaatt gttctcatct agaggagagt tcatctctgt cggaggtgac ggacgaatgt
     2761 ctcataaaga ggccatcctg ctcggcctga gatacaaaaa gttgtacaat caggcgagag
     2821 tcaaatattc tctgtagact atgaaaaaaa gtaacagata tcacgatcta agtgttatcc
     2881 caatccattc atcatgagtt ccttaaagaa gattctcggt ctgaagggga aaggtaagaa
     2941 atctaagaaa ttagggatcg caccaccccc ttatgaagag gacactagca tggagtatgc
     3001 tccgagcgct ccaattgaca aatcctattt tggagttgac gagatggaca cctatgatcc
     3061 gaatcaatta agatatgaga aattcttctt tacagtgaaa atgacggtta gatctaatcg
     3121 tccgttcaga acatactcag atgtggcagc cgctgtatcc cattgggatc acatgtacat
     3181 cggaatggca gggaaacgtc ccttctacaa aatcttggct tttttgggtt cttctaatct
     3241 aaaggccact ccagcggtat tggcagatca aggtcaacca gagtatcacg ctcactgcga
     3301 aggcagggct tatttgccac ataggatggg gaagacccct cccatgctca atgtaccaga
     3361 gcacttcaga agaccattca atataggtct ttacaaggga acgattgagc tcacaatgac
     3421 catctacgat gatgagtcac tggaagcagc tcctatgatc tgggatcatt tcaattcttc
     3481 caaattttct gatttcagag agaaggcctt aatgtttggc ctgattgtcg agaaaaaggc
     3541 atctggagcg tgggtcctgg actctatcgg ccacttcaaa tgagctagtc taacttctag
     3601 cttctgaaca atccccggtt tactcagtct cccctaattc cagcctctcg aacaactaat
     3661 atcctgtctt ttctatccct atgaaaaaaa ctaacagaga tcgatctgtt tacgcgtcac
     3721 tatgaagtgc cttttgtact tagccttttt attcattggg gtgaattgca agttcaccat
     3781 agtttttcca cacaaccaaa aaggaaactg gaaaaatgtt ccttctaatt accattattg
     3841 cccgtcaagc tcagatttaa attggcataa tgacttaata ggcacagcct tacaagtcaa
     3901 aatgcccaag agtcacaagg ctattcaagc agacggttgg atgtgtcatg cttccaaatg
     3961 ggtcactact tgtgatttcc gctggtatgg accgaagtat ataacacatt ccatccgatc
     4021 cttcactcca tctgtagaac aatgcaagga aagcattgaa caaacgaaac aaggaacttg
     4081 gctgaatcca ggcttccctc ctcaaagttg tggatatgca actgtgacgg atgccgaagc
     4141 agtgattgtc caggtgactc ctcaccatgt gctggttgat gaatacacag gagaatgggt
     4201 tgattcacag ttcatcaacg gaaaatgcag caattacata tgccccactg tccataactc
     4261 tacaacctgg cattctgact ataaggtcaa agggctatgt gattctaacc tcatttccat
     4321 ggacatcacc ttcttctcag aggacggaga gctatcatcc ctgggaaagg agggcacagg
     4381 gttcagaagt aactactttg cttatgaaac tggaggcaag gcctgcaaaa tgcaatactg
     4441 caagcattgg ggagtcagac tcccatcagg tgtctggttc gagatggctg ataaggatct
     4501 ctttgctgca gccagattcc ctgaatgccc agaagggtca agtatctctg ctccatctca
     4561 gacctcagtg gatgtaagtc taattcagga cgttgagagg atcttggatt attccctctg
     4621 ccaagaaacc tggagcaaaa tcagagcggg tcttccaatc tctccagtgg atctcagcta
     4681 tcttgctcct aaaaacccag gaaccggtcc tgctttcacc ataatcaatg gtaccctaaa
     4741 atactttgag accagataca tcagagtcga tattgctgct ccaatcctct caagaatggt
     4801 cggaatgatc agtggaacta ccacagaaag ggaactgtgg gatgactggg caccatatga
     4861 agacgtggaa attggaccca atggagttct gaggaccagt tcaggatata agtttccttt
     4921 atacatgatt ggacatggta tgttggactc cgatcttcat cttagctcaa aggctcaggt
     4981 gttcgaacat cctcacattc aagacgctgc ttcgcaactt cctgatgatg agagtttatt
     5041 ttttggtgat actgggctat ccaaaaatcc aatcgagctt gtagaaggtt ggttcagtag
     5101 ttggaaaagc tctattgcct cttttttctt tatcataggg ttaatcattg gactattctt
     5161 ggttctccga gttggtatcc atctttgcat taaattaaag cacaccaaga aaagacagat
     5221 ttatacagac atagagatga accgacttgg aaagtaactc aaatcctgct aggtatgaaa
     5281 aaaactaaca gatatcacgc tcgagaatta attgctaggt atgaaaaaaa ctaacagata
     5341 tcacgctcga gaattaattg ctagccagat tcttcatgtt tggaccaaat caacttgtga
     5401 taccatgctc aaagaggcct caattatatt tgagttttta atttttatga aaaaaactaa
     5461 cagcaatcat ggaagtccac gattttgaga ccgacgagtt caatgatttc aatgaagatg
     5521 actatgccac aagagaattc ctgaatcccg atgagcgcat gacgtacttg aatcatgctg
     5581 attacaacct gaattctcct ctaattagtg atgatattga caatttaatc aggaaattca
     5641 attctcttcc aattccctcg atgtgggata gtaagaactg ggatggagtt cttgagatgt
     5701 taacgtcatg tcaagccaat cccatcccaa catctcagat gcataaatgg atgggaagtt
     5761 ggttaatgtc tgataatcat gatgccagtc aagggtatag ttttttacat gaagtggaca
     5821 aagaggcaga aataacattt gacgtggtgg agaccttcat ccgcggctgg ggcaacaaac
     5881 caattgaata catcaaaaag gaaagatgga ctgactcatt caaaattctc gcttatttgt
     5941 gtcaaaagtt tttggactta cacaagttga cattaatctt aaatgctgtc tctgaggtgg
     6001 aattgctcaa cttggcgagg actttcaaag gcaaagtcag aagaagttct catggaacga
     6061 acatatgcag gattagggtt cccagcttgg gtcctacttt tatttcagaa ggatgggctt
     6121 acttcaagaa acttgatatt ctaatggacc gaaactttct gttaatggtc aaagatgtga
     6181 ttatagggag gatgcaaacg gtgctatcca tggtatgtag aatagacaac ctgttctcag
     6241 agcaagacat cttctccctt ctaaatatct acagaattgg agataaaatt gtggagaggc
     6301 agggaaattt ttcttatgac ttgattaaaa tggtggaacc gatatgcaac ttgaagctga
     6361 tgaaattagc aagagaatca aggcctttag tcccacaatt ccctcatttt gaaaatcata
     6421 tcaagacttc tgttgatgaa ggggcaaaaa ttgaccgagg tataagattc ctccatgatc
     6481 agataatgag tgtgaaaaca gtggatctca cactggtgat ttatggatcg ttcagacatt
     6541 ggggtcatcc ttttatagat tattacactg gactagaaaa attacattcc caagtaacca
     6601 tgaagaaaga tattgatgtg tcatatgcaa aagcacttgc aagtgattta gctcggattg
     6661 ttctatttca acagttcaat gatcataaaa agtggttcgt gaatggagac ttgctccctc
     6721 atgatcatcc ctttaaaagt catgttaaag aaaatacatg gcccacagct gctcaagttc
     6781 aagattttgg agataaatgg catgaacttc cgctgattaa atgttttgaa atacccgact
     6841 tactagaccc atcgataata tactctgaca aaagtcattc aatgaatagg tcagaggtgt
     6901 tgaaacatgt ccgaatgaat ccgaacactc ctatccctag taaaaaggtg ttgcagacta
     6961 tgttggacac aaaggctacc aattggaaag aatttcttaa agagattgat gagaagggct
     7021 tagatgatga tgatctaatt attggtctta aaggaaagga gagggaactg aagttggcag
     7081 gtagattttt ctccctaatg tcttggaaat tgcgagaata ctttgtaatt accgaatatt
     7141 tgataaagac tcatttcgtc cctatgttta aaggcctgac aatggcggac gatctaactg
     7201 cagtcattaa aaagatgtta gattcctcat ccggccaagg attgaagtca tatgaggcaa
     7261 tttgcatagc caatcacatt gattacgaaa aatggaataa ccaccaaagg aagttatcaa
     7321 acggcccagt gttccgagtt atgggccagt tcttaggtta tccatcctta atcgagagaa
     7381 ctcatgaatt ttttgagaaa agtcttatat actacaatgg aagaccagac ttgatgcgtg
     7441 ttcacaacaa cacactgatc aattcaacct cccaacgagt ttgttggcaa ggacaagagg
     7501 gtggactgga aggtctacgg caaaaaggat ggagtatcct caatctactg gttattcaaa
     7561 gagaggctaa aatcagaaac actgctgtca aagtcttggc acaaggtgat aatcaagtta
     7621 tttgcacaca gtataaaacg aagaaatcga gaaacgttgt agaattacag ggtgctctca
     7681 atcaaatggt ttctaataat gagaaaatta tgactgcaat caaaataggg acagggaagt
     7741 taggactttt gataaatgac gatgagacta tgcaatctgc agattacttg aattatggaa
     7801 aaataccgat tttccgtgga gtgattagag ggttagagac caagagatgg tcacgagtga
     7861 cttgtgtcac caatgaccaa atacccactt gtgctaatat aatgagctca gtttccacaa
     7921 atgctctcac cgtagctcat tttgctgaga acccaatcaa tgccatgata cagtacaatt
     7981 attttgggac atttgctaga ctcttgttga tgatgcatga tcctgctctt cgtcaatcat
     8041 tgtatgaagt tcaagataag ataccgggct tgcacagttc tactttcaaa tacgccatgt
     8101 tgtatttgga cccttccatt ggaggagtgt cgggcatgtc tttgtccagg tttttgatta
     8161 gagccttccc agatcccgta acagaaagtc tctcattctg gagattcatc catgtacatg
     8221 ctcgaagtga gcatctgaag gagatgagtg cagtatttgg aaaccccgag atagccaagt
     8281 ttcgaataac tcacatagac aagctagtag aagatccaac ctctctgaac atcgctatgg
     8341 gaatgagtcc agcgaacttg ttaaagactg aggttaaaaa atgcttaatc gaatcaagac
     8401 aaaccatcag gaaccaggtg attaaggatg caaccatata tttgtatcat gaagaggatc
     8461 ggctcagaag tttcttatgg tcaataaatc ctctgttccc tagattttta agtgaattca
     8521 aatcaggcac ttttttggga gtcgcagacg ggctcatcag tctatttcaa aattctcgta
     8581 ctattcggaa ctcctttaag aaaaagtatc atagggaatt ggatgatttg attgtgagga
     8641 gtgaggtatc ctctttgaca catttaggga aacttcattt gagaagggga tcatgtaaaa
     8701 tgtggacatg ttcagctact catgctgaca cattaagata caaatcctgg ggccgtacag
     8761 ttattgggac aactgtaccc catccattag aaatgttggg tccacaacat cgaaaagaga
     8821 ctccttgtgc accatgtaac acatcagggt tcaattatgt ttctgtgcat tgtccagacg
     8881 ggatccatga cgtctttagt tcacggggac cattgcctgc ttatctaggg tctaaaacat
     8941 ctgaatctac atctattttg cagccttggg aaagggaaag caaagtccca ctgattaaaa
     9001 gagctacacg tcttagagat gctatctctt ggtttgttga acccgactct aaactagcaa
     9061 tgactatact ttctaacatc cactctttaa caggcgaaga atggaccaaa aggcagcatg
     9121 ggttcaaaag aacagggtct gcccttcata ggttttcgac atctcggatg agccatggtg
     9181 ggttcgcatc tcagagcact gcagcattga ccaggttgat ggcaactaca gacaccatga
     9241 gggatctggg agatcagaat ttcgactttt tattccaagc aacgttgctc tatgctcaaa
     9301 ttaccaccac tgttgcaaga gacggatgga tcaccagttg tacagatcat tatcatattg
     9361 cctgtaagtc ctgtttgaga cccatagaag agatcaccct ggactcaagt atggactaca
     9421 cgcccccaga tgtatcccat gtgctgaaga catggaggaa tggggaaggt tcgtggggac
     9481 aagagataaa acagatctat cctttagaag ggaattggaa gaatttagca cctgctgagc
     9541 aatcctatca agtcggcaga tgtataggtt ttctatatgg agacttggcg tatagaaaat
     9601 ctactcatgc cgaggacagt tctctatttc ctctatctat acaaggtcgt attagaggtc
     9661 gaggtttctt aaaagggttg ctagacggat taatgagagc aagttgctgc caagtaatac
     9721 accggagaag tctggctcat ttgaagaggc cggccaacgc agtgtacgga ggtttgattt
     9781 acttgattga taaattgagt gtatcacctc cattcctttc tcttactaga tcaggaccta
     9841 ttagagacga attagaaacg attccccaca agatcccaac ctcctatccg acaagcaacc
     9901 gtgatatggg ggtgattgtc agaaattact tcaaatacca atgccgtcta attgaaaagg
     9961 gaaaatacag atcacattat tcacaattat ggttattctc agatgtctta tccatagact
    10021 tcattggacc attctctatt tccaccaccc tcttgcaaat cctatacaag ccatttttat
    10081 ctgggaaaga taagaatgag ttgagagagc tggcaaatct ttcttcattg ctaagatcag
    10141 gagaggggtg ggaagacata catgtgaaat tcttcaccaa ggacatatta ttgtgtccag
    10201 aggaaatcag acatgcttgc aagttcggga ttgctaagga taataataaa gacatgagct
    10261 atcccccttg gggaagggaa tccagaggga caattacaac aatccctgtt tattatacga
    10321 ccacccctta cccaaagatg ctagagatgc ctccaagaat ccaaaatccc ctgctgtccg
    10381 gaatcaggtt gggccaatta ccaactggcg ctcattataa aattcggagt atattacatg
    10441 gaatgggaat ccattacagg gacttcttga gttgtggaga cggctccgga gggatgactg
    10501 ctgcattact acgagaaaat gtgcatagca gaggaatatt caatagtctg ttagaattat
    10561 cagggtcagt catgcgaggc gcctctcctg agccccccag tgccctagaa actttaggag
    10621 gagataaatc gagatgtgta aatggtgaaa catgttggga atatccatct gacttatgtg
    10681 acccaaggac ttgggactat ttcctccgac tcaaagcagg cttggggctt caaattgatt
    10741 taattgtaat ggatatggaa gttcgggatt cttctactag cctgaaaatt gagacgaatg
    10801 ttagaaatta tgtgcaccgg attttggatg agcaaggagt tttaatctac aagacttatg
    10861 gaacatatat ttgtgagagc gaaaagaatg cagtaacaat ccttggtccc atgttcaaga
    10921 cggtcgactt agttcaaaca gaatttagta gttctcaaac gtctgaagta tatatggtat
    10981 gtaaaggttt gaagaaatta atcgatgaac ccaatcccga ttggtcttcc atcaatgaat
    11041 cctggaaaaa cctgtacgca ttccagtcat cagaacagga atttgccaga gcaaagaagg
    11101 ttagtacata ctttaccttg acaggtattc cctcccaatt cattcctgat ccttttgtaa
    11161 acattgagac tatgctacaa atattcggag tacccacggg tgtgtctcat gcggctgcct
    11221 taaaatcatc tgatagacct gcagatttat tgaccattag ccttttttat atggcgatta
    11281 tatcgtatta taacatcaat catatcagag taggaccgat acctccgaac cccccatcag
    11341 atggaattgc acaaaatgtg gggatcgcta taactggtat aagcttttgg ctgagtttga
    11401 tggagaaaga cattccacta tatcaacagt gtttagcagt tatccagcaa tcattcccga
    11461 ttaggtggga ggctgtttca gtaaaaggag gatacaagca gaagtggagt actagaggtg
    11521 atgggctccc aaaagatacc cgaatttcag actccttggc cccaatcggg aactggatca
    11581 gatctctgga attggtccga aaccaagttc gtctaaatcc attcaatgag atcttgttca
    11641 atcagctatg tcgtacagtg gataatcatt tgaaatggtc aaatttgcga agaaacacag
    11701 gaatgattga atggatcaat agacgaattt caaaagaaga ccggtctata ctgatgttga
    11761 agagtgacct acacgaggaa aactcttgga gagattaaaa aatcatgagg agactccaaa
    11821 ctttaagtat gaaaaaaact ttgatcctta agaccctctt gtggttttta ttttttatct
    11881 ggttttgtgg tcttcgtggg tcggcatggc atctccacct cctcgcggtc cgacctgggc
    11941 atccgaagga ggacgtcgtc cactcggatg gctaagggag gggcccccgc ggggctgcta
    12001 acaaagcccg aaaggaagct gagttggctg ctgccaccgc tgagcaataa ctagcataac
    12061 cccttggggc ctctaaacgg gtcttgaggg gttttttgct gaaaggagga actatatccg
    12121 gatcgagacc tcgatactag tgcggtggag ctccagcttt tgttcccttt agtgagggtt
    12181 aatttcgagc ttggcgtaat catggtcata gctgtttcct gtgtgaaatt gttatccgct
    12241 cacaattcca cacaacatac gagccggaag cataaagtgt aaagcctggg gtgcctaatg
    12301 agtgagctaa ctcacattaa ttgcgttgcg ctcactgccc gctttccagt cgggaaacct
    12361 gtcgtgccag ctgcattaat gaatcggcca acgcgcgggg agaggcggtt tgcgtattgg
    12421 gcgctcttcc gcttcctcgc tcactgactc gctgcgctcg gtcgttcggc tgcggcgagc
    12481 ggtatcagct cactcaaagg cggtaatacg gttatccaca gaatcagggg ataacgcagg
    12541 aaagaacatg tgagcaaaag gccagcaaaa ggccaggaac cgtaaaaagg ccgcgttgct
    12601 ggcgtttttc cataggctcc gcccccctga cgagcatcac aaaaatcgac gctcaagtca
    12661 gaggtggcga aacccgacag gactataaag ataccaggcg tttccccctg gaagctccct
    12721 cgtgcgctct cctgttccga ccctgccgct taccggatac ctgtccgcct ttctcccttc
    12781 gggaagcgtg gcgctttctc atagctcacg ctgtaggtat ctcagttcgg tgtaggtcgt
    12841 tcgctccaag ctgggctgtg tgcacgaacc ccccgttcag cccgaccgct gcgccttatc
    12901 cggtaactat cgtcttgagt ccaacccggt aagacacgac ttatcgccac tggcagcagc
    12961 cactggtaac aggattagca gagcgaggta tgtaggcggt gctacagagt tcttgaagtg
    13021 gtggcctaac tacggctaca ctagaaggac agtatttggt atctgcgctc tgctgaagcc
    13081 agttaccttc ggaaaaagag ttggtagctc ttgatccggc aaacaaacca ccgctggtag
    13141 cggtggtttt tttgtttgca agcagcagat tacgcgcaga aaaaaaggat ctcaagaaga
    13201 tcctttgatc ttttctacgg ggtctgacgc tcagtggaac gaaaactcac gttaagggat
    13261 tttggtcatg agattatcaa aaaggatctt cacctagatc cttttaaatt aaaaatgaag
    13321 ttttaaatca atctaaagta tatatgagta aacttggtct gacagttacc aatgcttaat
    13381 cagtgaggca cctatctcag cgatctgtct atttcgttca tccatagttg cctgactccc
    13441 cgtcgtgtag ataactacga tacgggaggg cttaccatct ggccccagtg ctgcaatgat
    13501 accgcgagac ccacgctcac cggctccaga tttatcagca ataaaccagc cagccggaag
    13561 ggccgagcgc agaagtggtc ctgcaacttt atccgcctcc atccagtcta ttaattgttg
    13621 ccgggaagct agagtaagta gttcgccagt taatagtttg cgcaacgttg ttgccattgc
    13681 tacaggcatc gtggtgtcac gctcgtcgtt tggtatggct tcattcagct ccggttccca
    13741 acgatcaagg cgagttacat gatcccccat gttgtgcaaa aaagcggtta gctccttcgg
    13801 tcctccgatc gttgtcagaa gtaagttggc cgcagtgtta tcactcatgg ttatggcagc
    13861 actgcataat tctcttactg tcatgccatc cgtaagatgc ttttctgtga ctggtgagta
    13921 ctcaaccaag tcattctgag aatagtgtat gcggcgaccg agttgctctt gcccggcgtc
    13981 aatacgggat aataccgcgc cacatagcag aactttaaaa gtgctcatca ttggaaaacg
    14041 ttcttcgggg cgaaaactct caaggatctt accgctgttg agatccagtt cgatgtaacc
    14101 cactcgtgca cccaactgat cttcagcatc ttttactttc accagcgttt ctgggtgagc
    14161 aaaaacagga aggcaaaatg ccgcaaaaaa gggaataagg gcgacacgga aatgttgaat
    14221 actcatactc ttcctttttc aatattattg aagcatttat cagggttatt gtctcatgag
    14281 cggatacata tttgaatgta tttagaaaaa taaacaaata ggggttccgc gcacatttcc
    14341 ccgaaaagtg c
//
