# Supplementary material for: Study of key residues in MERS-CoV and SARS-CoV-2 main proteases for resistance against clinically applied inhibitors nirmatrelvir and ensitrelvir
Source: Npj Viruses. 2024 Jun 24;2:23. doi: 10.1038/s44298-024-00028-2 (PMC11196219; doi:10.1038/s44298-024-00028-2)
Supplement: Supplementary file 2 — Supplementary Files [file 44298_2024_28_MOESM2_ESM.zip › File 3.csv]

	Human coronavirus 229E	Human coronavirus NL63	MERS Mpro Clade A	MERS Mpro Clade B	MERS Mpro Clade C	MERS Mpro Outgroup	Mouse hepatitis virus	Polio	Rousettus bat coronavirus HKU9	SARS-CoV-1	SARS-CoV-2 Omicron	SARS-CoV-2 Wuhan-1
Human coronavirus 229E		70.627	48.366	48.366	48.366	48.366	44.884	8.308	41.503	40.196	40.850	40.850
Human coronavirus NL63	70.627		47.883	47.883	48.208	47.557	43.750	8.896	42.020	42.997	43.648	43.648
MERS Mpro Clade A	48.366	47.883		100.000	99.346	88.562	53.268	9.451	50.485	50.809	49.838	49.838
MERS Mpro Clade B	48.366	47.883	100.000		99.346	88.562	53.268	9.451	50.485	50.809	49.838	49.838
MERS Mpro Clade C	48.366	48.208	99.346	99.346		88.562	53.268	9.451	50.162	50.809	49.838	49.838
MERS Mpro Outgroup	48.366	47.557	88.562	88.562	88.562		53.595	9.756	49.838	51.456	51.133	51.133
Mouse hepatitis virus	44.884	43.750	53.268	53.268	53.268	53.595		9.259	50.654	49.673	50.000	50.000
Polio	8.308	8.896	9.451	9.451	9.451	9.756	9.259		9.146	9.451	10.366	10.366
Rousettus bat coronavirus HKU9	41.503	42.020	50.485	50.485	50.162	49.838	50.654	9.146		51.961	51.961	51.961
SARS-CoV-1	40.196	42.997	50.809	50.809	50.809	51.456	49.673	9.451	51.961		96.078	96.078
SARS-CoV-2 Omicron	40.850	43.648	49.838	49.838	49.838	51.133	50.000	10.366	51.961	96.078		100.000
SARS-CoV-2 Wuhan-1	40.850	43.648	49.838	49.838	49.838	51.133	50.000	10.366	51.961	96.078	100.000
