# Supplementary material for: Study of key residues in MERS-CoV and SARS-CoV-2 main proteases for resistance against clinically applied inhibitors nirmatrelvir and ensitrelvir
Source: Npj Viruses. 2024 Jun 24;2:23. doi: 10.1038/s44298-024-00028-2 (PMC11196219; doi:10.1038/s44298-024-00028-2)
Supplement: Supplementary file 2 — Supplementary Files [file 44298_2024_28_MOESM2_ESM.zip › File 2.csv]

	KC869678	MERS Clade A	MERS Clade B	MERS Clade C	MG021451	MG021452	MG596802	MG596803	MG987420	MG987421	ON325306
KC869678		96.732	96.732	96.732	89.542	89.542	89.542	89.869	89.216	89.216	91.830
MERS Clade A	96.732		100.000	99.346	89.869	89.216	88.562	88.889	88.562	88.562	90.850
MERS Clade B	96.732	100.000		99.346	89.869	89.216	88.562	88.889	88.562	88.562	90.850
MERS Clade C	96.732	99.346	99.346		89.869	89.216	88.562	88.889	88.562	88.562	90.850
MG021451	89.542	89.869	89.869	89.869		97.712	90.196	90.523	90.850	90.850	92.484
MG021452	89.542	89.216	89.216	89.216	97.712		90.196	90.523	89.869	89.869	92.484
MG596802	89.542	88.562	88.562	88.562	90.196	90.196		99.673	89.542	89.542	92.157
MG596803	89.869	88.889	88.889	88.889	90.523	90.523	99.673		89.869	89.869	92.484
MG987420	89.216	88.562	88.562	88.562	90.850	89.869	89.542	89.869		100.000	88.562
MG987421	89.216	88.562	88.562	88.562	90.850	89.869	89.542	89.869	100.000		88.562
ON325306	91.830	90.850	90.850	90.850	92.484	92.484	92.157	92.484	88.562	88.562
