# Supplementary material for: Study of key residues in MERS-CoV and SARS-CoV-2 main proteases for resistance against clinically applied inhibitors nirmatrelvir and ensitrelvir
Source: Npj Viruses. 2024 Jun 24;2:23. doi: 10.1038/s44298-024-00028-2 (PMC11196219; doi:10.1038/s44298-024-00028-2)
Supplement: Supplementary file 2 — Supplementary Files [file 44298_2024_28_MOESM2_ESM.zip › File 1.csv]

	MG987420 translation	MG987421 translation	MN758609 translation	MN758611 translation	MN758606 translation	MN758610 translation	MN758607 translation	MN758608 translation	MN758613 translation	MN758614 translation	MN758612 translation	MG021451 translation	MG021452 translation	KX034098 translation	KT368853 translation	KT368844 translation	KT368865 translation	KX034099 translation	KT368889 translation	KT368870 translation	KT368847 translation	KT368841 translation	KX034094 translation	KT368858 translation	KT368881 translation	KT368834 translation	KT368827 translation	KT368866 translation	KT368884 translation	KT368824 translation	KT368855 translation	KT368846 translation	KT368888 translation	KT368840 translation	KT368842 translation	KT368845 translation	KT368859 translation	KT368867 translation	KT368878 translation	KT368849 translation	KT368852 translation	KT368837 translation	KT368856 translation	KT368839 translation	KC869678 translation	NC_019843 translation	MH454272 translation	MH432120 translation	MH371127 translation
MG987420 translation		100.000	88.562	88.562	88.562	88.562	88.562	88.562	88.562	88.562	88.562	90.850	89.869	88.562	88.562	88.562	88.562	88.562	88.562	88.562	88.562	88.562	88.562	88.562	88.562	88.562	88.562	88.562	88.562	88.562	88.562	88.562	88.562	88.562	88.562	88.562	88.562	88.562	88.562	88.562	88.562	88.562	88.562	88.562	89.216	88.562	88.562	88.562	88.562
MG987421 translation	100.000		88.562	88.562	88.562	88.562	88.562	88.562	88.562	88.562	88.562	90.850	89.869	88.562	88.562	88.562	88.562	88.562	88.562	88.562	88.562	88.562	88.562	88.562	88.562	88.562	88.562	88.562	88.562	88.562	88.562	88.562	88.562	88.562	88.562	88.562	88.562	88.562	88.562	88.562	88.562	88.562	88.562	88.562	89.216	88.562	88.562	88.562	88.562
MN758609 translation	88.562	88.562		100.000	100.000	100.000	100.000	100.000	100.000	100.000	100.000	89.869	89.216	100.000	100.000	100.000	100.000	100.000	100.000	100.000	100.000	100.000	100.000	100.000	100.000	100.000	100.000	100.000	100.000	100.000	100.000	100.000	100.000	100.000	100.000	100.000	100.000	100.000	100.000	100.000	100.000	100.000	100.000	100.000	96.732	100.000	100.000	100.000	100.000
MN758611 translation	88.562	88.562	100.000		100.000	100.000	100.000	100.000	100.000	100.000	100.000	89.869	89.216	100.000	100.000	100.000	100.000	100.000	100.000	100.000	100.000	100.000	100.000	100.000	100.000	100.000	100.000	100.000	100.000	100.000	100.000	100.000	100.000	100.000	100.000	100.000	100.000	100.000	100.000	100.000	100.000	100.000	100.000	100.000	96.732	100.000	100.000	100.000	100.000
MN758606 translation	88.562	88.562	100.000	100.000		100.000	100.000	100.000	100.000	100.000	100.000	89.869	89.216	100.000	100.000	100.000	100.000	100.000	100.000	100.000	100.000	100.000	100.000	100.000	100.000	100.000	100.000	100.000	100.000	100.000	100.000	100.000	100.000	100.000	100.000	100.000	100.000	100.000	100.000	100.000	100.000	100.000	100.000	100.000	96.732	100.000	100.000	100.000	100.000
MN758610 translation	88.562	88.562	100.000	100.000	100.000		100.000	100.000	100.000	100.000	100.000	89.869	89.216	100.000	100.000	100.000	100.000	100.000	100.000	100.000	100.000	100.000	100.000	100.000	100.000	100.000	100.000	100.000	100.000	100.000	100.000	100.000	100.000	100.000	100.000	100.000	100.000	100.000	100.000	100.000	100.000	100.000	100.000	100.000	96.732	100.000	100.000	100.000	100.000
MN758607 translation	88.562	88.562	100.000	100.000	100.000	100.000		100.000	100.000	100.000	100.000	89.869	89.216	100.000	100.000	100.000	100.000	100.000	100.000	100.000	100.000	100.000	100.000	100.000	100.000	100.000	100.000	100.000	100.000	100.000	100.000	100.000	100.000	100.000	100.000	100.000	100.000	100.000	100.000	100.000	100.000	100.000	100.000	100.000	96.732	100.000	100.000	100.000	100.000
MN758608 translation	88.562	88.562	100.000	100.000	100.000	100.000	100.000		100.000	100.000	100.000	89.869	89.216	100.000	100.000	100.000	100.000	100.000	100.000	100.000	100.000	100.000	100.000	100.000	100.000	100.000	100.000	100.000	100.000	100.000	100.000	100.000	100.000	100.000	100.000	100.000	100.000	100.000	100.000	100.000	100.000	100.000	100.000	100.000	96.732	100.000	100.000	100.000	100.000
MN758613 translation	88.562	88.562	100.000	100.000	100.000	100.000	100.000	100.000		100.000	100.000	89.869	89.216	100.000	100.000	100.000	100.000	100.000	100.000	100.000	100.000	100.000	100.000	100.000	100.000	100.000	100.000	100.000	100.000	100.000	100.000	100.000	100.000	100.000	100.000	100.000	100.000	100.000	100.000	100.000	100.000	100.000	100.000	100.000	96.732	100.000	100.000	100.000	100.000
MN758614 translation	88.562	88.562	100.000	100.000	100.000	100.000	100.000	100.000	100.000		100.000	89.869	89.216	100.000	100.000	100.000	100.000	100.000	100.000	100.000	100.000	100.000	100.000	100.000	100.000	100.000	100.000	100.000	100.000	100.000	100.000	100.000	100.000	100.000	100.000	100.000	100.000	100.000	100.000	100.000	100.000	100.000	100.000	100.000	96.732	100.000	100.000	100.000	100.000
MN758612 translation	88.562	88.562	100.000	100.000	100.000	100.000	100.000	100.000	100.000	100.000		89.869	89.216	100.000	100.000	100.000	100.000	100.000	100.000	100.000	100.000	100.000	100.000	100.000	100.000	100.000	100.000	100.000	100.000	100.000	100.000	100.000	100.000	100.000	100.000	100.000	100.000	100.000	100.000	100.000	100.000	100.000	100.000	100.000	96.732	100.000	100.000	100.000	100.000
MG021451 translation	90.850	90.850	89.869	89.869	89.869	89.869	89.869	89.869	89.869	89.869	89.869		97.712	89.869	89.869	89.869	89.869	89.869	89.869	89.869	89.869	89.869	89.869	89.869	89.869	89.869	89.869	89.869	89.869	89.869	89.869	89.869	89.869	89.869	89.869	89.869	89.869	89.869	89.869	89.869	89.869	89.869	89.869	89.869	89.542	89.869	89.869	89.869	89.869
MG021452 translation	89.869	89.869	89.216	89.216	89.216	89.216	89.216	89.216	89.216	89.216	89.216	97.712		89.216	89.216	89.216	89.216	89.216	89.216	89.216	89.216	89.216	89.216	89.216	89.216	89.216	89.216	89.216	89.216	89.216	89.216	89.216	89.216	89.216	89.216	89.216	89.216	89.216	89.216	89.216	89.216	89.216	89.216	89.216	89.542	89.216	89.216	89.216	89.216
KX034098 translation	88.562	88.562	100.000	100.000	100.000	100.000	100.000	100.000	100.000	100.000	100.000	89.869	89.216		100.000	100.000	100.000	100.000	100.000	100.000	100.000	100.000	100.000	100.000	100.000	100.000	100.000	100.000	100.000	100.000	100.000	100.000	100.000	100.000	100.000	100.000	100.000	100.000	100.000	100.000	100.000	100.000	100.000	100.000	96.732	100.000	100.000	100.000	100.000
KT368853 translation	88.562	88.562	100.000	100.000	100.000	100.000	100.000	100.000	100.000	100.000	100.000	89.869	89.216	100.000		100.000	100.000	100.000	100.000	100.000	100.000	100.000	100.000	100.000	100.000	100.000	100.000	100.000	100.000	100.000	100.000	100.000	100.000	100.000	100.000	100.000	100.000	100.000	100.000	100.000	100.000	100.000	100.000	100.000	96.732	100.000	100.000	100.000	100.000
KT368844 translation	88.562	88.562	100.000	100.000	100.000	100.000	100.000	100.000	100.000	100.000	100.000	89.869	89.216	100.000	100.000		100.000	100.000	100.000	100.000	100.000	100.000	100.000	100.000	100.000	100.000	100.000	100.000	100.000	100.000	100.000	100.000	100.000	100.000	100.000	100.000	100.000	100.000	100.000	100.000	100.000	100.000	100.000	100.000	96.732	100.000	100.000	100.000	100.000
KT368865 translation	88.562	88.562	100.000	100.000	100.000	100.000	100.000	100.000	100.000	100.000	100.000	89.869	89.216	100.000	100.000	100.000		100.000	100.000	100.000	100.000	100.000	100.000	100.000	100.000	100.000	100.000	100.000	100.000	100.000	100.000	100.000	100.000	100.000	100.000	100.000	100.000	100.000	100.000	100.000	100.000	100.000	100.000	100.000	96.732	100.000	100.000	100.000	100.000
KX034099 translation	88.562	88.562	100.000	100.000	100.000	100.000	100.000	100.000	100.000	100.000	100.000	89.869	89.216	100.000	100.000	100.000	100.000		100.000	100.000	100.000	100.000	100.000	100.000	100.000	100.000	100.000	100.000	100.000	100.000	100.000	100.000	100.000	100.000	100.000	100.000	100.000	100.000	100.000	100.000	100.000	100.000	100.000	100.000	96.732	100.000	100.000	100.000	100.000
KT368889 translation	88.562	88.562	100.000	100.000	100.000	100.000	100.000	100.000	100.000	100.000	100.000	89.869	89.216	100.000	100.000	100.000	100.000	100.000		100.000	100.000	100.000	100.000	100.000	100.000	100.000	100.000	100.000	100.000	100.000	100.000	100.000	100.000	100.000	100.000	100.000	100.000	100.000	100.000	100.000	100.000	100.000	100.000	100.000	96.732	100.000	100.000	100.000	100.000
KT368870 translation	88.562	88.562	100.000	100.000	100.000	100.000	100.000	100.000	100.000	100.000	100.000	89.869	89.216	100.000	100.000	100.000	100.000	100.000	100.000		100.000	100.000	100.000	100.000	100.000	100.000	100.000	100.000	100.000	100.000	100.000	100.000	100.000	100.000	100.000	100.000	100.000	100.000	100.000	100.000	100.000	100.000	100.000	100.000	96.732	100.000	100.000	100.000	100.000
KT368847 translation	88.562	88.562	100.000	100.000	100.000	100.000	100.000	100.000	100.000	100.000	100.000	89.869	89.216	100.000	100.000	100.000	100.000	100.000	100.000	100.000		100.000	100.000	100.000	100.000	100.000	100.000	100.000	100.000	100.000	100.000	100.000	100.000	100.000	100.000	100.000	100.000	100.000	100.000	100.000	100.000	100.000	100.000	100.000	96.732	100.000	100.000	100.000	100.000
KT368841 translation	88.562	88.562	100.000	100.000	100.000	100.000	100.000	100.000	100.000	100.000	100.000	89.869	89.216	100.000	100.000	100.000	100.000	100.000	100.000	100.000	100.000		100.000	100.000	100.000	100.000	100.000	100.000	100.000	100.000	100.000	100.000	100.000	100.000	100.000	100.000	100.000	100.000	100.000	100.000	100.000	100.000	100.000	100.000	96.732	100.000	100.000	100.000	100.000
KX034094 translation	88.562	88.562	100.000	100.000	100.000	100.000	100.000	100.000	100.000	100.000	100.000	89.869	89.216	100.000	100.000	100.000	100.000	100.000	100.000	100.000	100.000	100.000		100.000	100.000	100.000	100.000	100.000	100.000	100.000	100.000	100.000	100.000	100.000	100.000	100.000	100.000	100.000	100.000	100.000	100.000	100.000	100.000	100.000	96.732	100.000	100.000	100.000	100.000
KT368858 translation	88.562	88.562	100.000	100.000	100.000	100.000	100.000	100.000	100.000	100.000	100.000	89.869	89.216	100.000	100.000	100.000	100.000	100.000	100.000	100.000	100.000	100.000	100.000		100.000	100.000	100.000	100.000	100.000	100.000	100.000	100.000	100.000	100.000	100.000	100.000	100.000	100.000	100.000	100.000	100.000	100.000	100.000	100.000	96.732	100.000	100.000	100.000	100.000
KT368881 translation	88.562	88.562	100.000	100.000	100.000	100.000	100.000	100.000	100.000	100.000	100.000	89.869	89.216	100.000	100.000	100.000	100.000	100.000	100.000	100.000	100.000	100.000	100.000	100.000		100.000	100.000	100.000	100.000	100.000	100.000	100.000	100.000	100.000	100.000	100.000	100.000	100.000	100.000	100.000	100.000	100.000	100.000	100.000	96.732	100.000	100.000	100.000	100.000
KT368834 translation	88.562	88.562	100.000	100.000	100.000	100.000	100.000	100.000	100.000	100.000	100.000	89.869	89.216	100.000	100.000	100.000	100.000	100.000	100.000	100.000	100.000	100.000	100.000	100.000	100.000		100.000	100.000	100.000	100.000	100.000	100.000	100.000	100.000	100.000	100.000	100.000	100.000	100.000	100.000	100.000	100.000	100.000	100.000	96.732	100.000	100.000	100.000	100.000
KT368827 translation	88.562	88.562	100.000	100.000	100.000	100.000	100.000	100.000	100.000	100.000	100.000	89.869	89.216	100.000	100.000	100.000	100.000	100.000	100.000	100.000	100.000	100.000	100.000	100.000	100.000	100.000		100.000	100.000	100.000	100.000	100.000	100.000	100.000	100.000	100.000	100.000	100.000	100.000	100.000	100.000	100.000	100.000	100.000	96.732	100.000	100.000	100.000	100.000
KT368866 translation	88.562	88.562	100.000	100.000	100.000	100.000	100.000	100.000	100.000	100.000	100.000	89.869	89.216	100.000	100.000	100.000	100.000	100.000	100.000	100.000	100.000	100.000	100.000	100.000	100.000	100.000	100.000		100.000	100.000	100.000	100.000	100.000	100.000	100.000	100.000	100.000	100.000	100.000	100.000	100.000	100.000	100.000	100.000	96.732	100.000	100.000	100.000	100.000
KT368884 translation	88.562	88.562	100.000	100.000	100.000	100.000	100.000	100.000	100.000	100.000	100.000	89.869	89.216	100.000	100.000	100.000	100.000	100.000	100.000	100.000	100.000	100.000	100.000	100.000	100.000	100.000	100.000	100.000		100.000	100.000	100.000	100.000	100.000	100.000	100.000	100.000	100.000	100.000	100.000	100.000	100.000	100.000	100.000	96.732	100.000	100.000	100.000	100.000
KT368824 translation	88.562	88.562	100.000	100.000	100.000	100.000	100.000	100.000	100.000	100.000	100.000	89.869	89.216	100.000	100.000	100.000	100.000	100.000	100.000	100.000	100.000	100.000	100.000	100.000	100.000	100.000	100.000	100.000	100.000		100.000	100.000	100.000	100.000	100.000	100.000	100.000	100.000	100.000	100.000	100.000	100.000	100.000	100.000	96.732	100.000	100.000	100.000	100.000
KT368855 translation	88.562	88.562	100.000	100.000	100.000	100.000	100.000	100.000	100.000	100.000	100.000	89.869	89.216	100.000	100.000	100.000	100.000	100.000	100.000	100.000	100.000	100.000	100.000	100.000	100.000	100.000	100.000	100.000	100.000	100.000		100.000	100.000	100.000	100.000	100.000	100.000	100.000	100.000	100.000	100.000	100.000	100.000	100.000	96.732	100.000	100.000	100.000	100.000
KT368846 translation	88.562	88.562	100.000	100.000	100.000	100.000	100.000	100.000	100.000	100.000	100.000	89.869	89.216	100.000	100.000	100.000	100.000	100.000	100.000	100.000	100.000	100.000	100.000	100.000	100.000	100.000	100.000	100.000	100.000	100.000	100.000		100.000	100.000	100.000	100.000	100.000	100.000	100.000	100.000	100.000	100.000	100.000	100.000	96.732	100.000	100.000	100.000	100.000
KT368888 translation	88.562	88.562	100.000	100.000	100.000	100.000	100.000	100.000	100.000	100.000	100.000	89.869	89.216	100.000	100.000	100.000	100.000	100.000	100.000	100.000	100.000	100.000	100.000	100.000	100.000	100.000	100.000	100.000	100.000	100.000	100.000	100.000		100.000	100.000	100.000	100.000	100.000	100.000	100.000	100.000	100.000	100.000	100.000	96.732	100.000	100.000	100.000	100.000
KT368840 translation	88.562	88.562	100.000	100.000	100.000	100.000	100.000	100.000	100.000	100.000	100.000	89.869	89.216	100.000	100.000	100.000	100.000	100.000	100.000	100.000	100.000	100.000	100.000	100.000	100.000	100.000	100.000	100.000	100.000	100.000	100.000	100.000	100.000		100.000	100.000	100.000	100.000	100.000	100.000	100.000	100.000	100.000	100.000	96.732	100.000	100.000	100.000	100.000
KT368842 translation	88.562	88.562	100.000	100.000	100.000	100.000	100.000	100.000	100.000	100.000	100.000	89.869	89.216	100.000	100.000	100.000	100.000	100.000	100.000	100.000	100.000	100.000	100.000	100.000	100.000	100.000	100.000	100.000	100.000	100.000	100.000	100.000	100.000	100.000		100.000	100.000	100.000	100.000	100.000	100.000	100.000	100.000	100.000	96.732	100.000	100.000	100.000	100.000
KT368845 translation	88.562	88.562	100.000	100.000	100.000	100.000	100.000	100.000	100.000	100.000	100.000	89.869	89.216	100.000	100.000	100.000	100.000	100.000	100.000	100.000	100.000	100.000	100.000	100.000	100.000	100.000	100.000	100.000	100.000	100.000	100.000	100.000	100.000	100.000	100.000		100.000	100.000	100.000	100.000	100.000	100.000	100.000	100.000	96.732	100.000	100.000	100.000	100.000
KT368859 translation	88.562	88.562	100.000	100.000	100.000	100.000	100.000	100.000	100.000	100.000	100.000	89.869	89.216	100.000	100.000	100.000	100.000	100.000	100.000	100.000	100.000	100.000	100.000	100.000	100.000	100.000	100.000	100.000	100.000	100.000	100.000	100.000	100.000	100.000	100.000	100.000		100.000	100.000	100.000	100.000	100.000	100.000	100.000	96.732	100.000	100.000	100.000	100.000
KT368867 translation	88.562	88.562	100.000	100.000	100.000	100.000	100.000	100.000	100.000	100.000	100.000	89.869	89.216	100.000	100.000	100.000	100.000	100.000	100.000	100.000	100.000	100.000	100.000	100.000	100.000	100.000	100.000	100.000	100.000	100.000	100.000	100.000	100.000	100.000	100.000	100.000	100.000		100.000	100.000	100.000	100.000	100.000	100.000	96.732	100.000	100.000	100.000	100.000
KT368878 translation	88.562	88.562	100.000	100.000	100.000	100.000	100.000	100.000	100.000	100.000	100.000	89.869	89.216	100.000	100.000	100.000	100.000	100.000	100.000	100.000	100.000	100.000	100.000	100.000	100.000	100.000	100.000	100.000	100.000	100.000	100.000	100.000	100.000	100.000	100.000	100.000	100.000	100.000		100.000	100.000	100.000	100.000	100.000	96.732	100.000	100.000	100.000	100.000
KT368849 translation	88.562	88.562	100.000	100.000	100.000	100.000	100.000	100.000	100.000	100.000	100.000	89.869	89.216	100.000	100.000	100.000	100.000	100.000	100.000	100.000	100.000	100.000	100.000	100.000	100.000	100.000	100.000	100.000	100.000	100.000	100.000	100.000	100.000	100.000	100.000	100.000	100.000	100.000	100.000		100.000	100.000	100.000	100.000	96.732	100.000	100.000	100.000	100.000
KT368852 translation	88.562	88.562	100.000	100.000	100.000	100.000	100.000	100.000	100.000	100.000	100.000	89.869	89.216	100.000	100.000	100.000	100.000	100.000	100.000	100.000	100.000	100.000	100.000	100.000	100.000	100.000	100.000	100.000	100.000	100.000	100.000	100.000	100.000	100.000	100.000	100.000	100.000	100.000	100.000	100.000		100.000	100.000	100.000	96.732	100.000	100.000	100.000	100.000
KT368837 translation	88.562	88.562	100.000	100.000	100.000	100.000	100.000	100.000	100.000	100.000	100.000	89.869	89.216	100.000	100.000	100.000	100.000	100.000	100.000	100.000	100.000	100.000	100.000	100.000	100.000	100.000	100.000	100.000	100.000	100.000	100.000	100.000	100.000	100.000	100.000	100.000	100.000	100.000	100.000	100.000	100.000		100.000	100.000	96.732	100.000	100.000	100.000	100.000
KT368856 translation	88.562	88.562	100.000	100.000	100.000	100.000	100.000	100.000	100.000	100.000	100.000	89.869	89.216	100.000	100.000	100.000	100.000	100.000	100.000	100.000	100.000	100.000	100.000	100.000	100.000	100.000	100.000	100.000	100.000	100.000	100.000	100.000	100.000	100.000	100.000	100.000	100.000	100.000	100.000	100.000	100.000	100.000		100.000	96.732	100.000	100.000	100.000	100.000
KT368839 translation	88.562	88.562	100.000	100.000	100.000	100.000	100.000	100.000	100.000	100.000	100.000	89.869	89.216	100.000	100.000	100.000	100.000	100.000	100.000	100.000	100.000	100.000	100.000	100.000	100.000	100.000	100.000	100.000	100.000	100.000	100.000	100.000	100.000	100.000	100.000	100.000	100.000	100.000	100.000	100.000	100.000	100.000	100.000		96.732	100.000	100.000	100.000	100.000
KC869678 translation	89.216	89.216	96.732	96.732	96.732	96.732	96.732	96.732	96.732	96.732	96.732	89.542	89.542	96.732	96.732	96.732	96.732	96.732	96.732	96.732	96.732	96.732	96.732	96.732	96.732	96.732	96.732	96.732	96.732	96.732	96.732	96.732	96.732	96.732	96.732	96.732	96.732	96.732	96.732	96.732	96.732	96.732	96.732	96.732		96.732	96.732	96.732	96.732
NC_019843 translation	88.562	88.562	100.000	100.000	100.000	100.000	100.000	100.000	100.000	100.000	100.000	89.869	89.216	100.000	100.000	100.000	100.000	100.000	100.000	100.000	100.000	100.000	100.000	100.000	100.000	100.000	100.000	100.000	100.000	100.000	100.000	100.000	100.000	100.000	100.000	100.000	100.000	100.000	100.000	100.000	100.000	100.000	100.000	100.000	96.732		100.000	100.000	100.000
MH454272 translation	88.562	88.562	100.000	100.000	100.000	100.000	100.000	100.000	100.000	100.000	100.000	89.869	89.216	100.000	100.000	100.000	100.000	100.000	100.000	100.000	100.000	100.000	100.000	100.000	100.000	100.000	100.000	100.000	100.000	100.000	100.000	100.000	100.000	100.000	100.000	100.000	100.000	100.000	100.000	100.000	100.000	100.000	100.000	100.000	96.732	100.000		100.000	100.000
MH432120 translation	88.562	88.562	100.000	100.000	100.000	100.000	100.000	100.000	100.000	100.000	100.000	89.869	89.216	100.000	100.000	100.000	100.000	100.000	100.000	100.000	100.000	100.000	100.000	100.000	100.000	100.000	100.000	100.000	100.000	100.000	100.000	100.000	100.000	100.000	100.000	100.000	100.000	100.000	100.000	100.000	100.000	100.000	100.000	100.000	96.732	100.000	100.000		100.000
MH371127 translation	88.562	88.562	100.000	100.000	100.000	100.000	100.000	100.000	100.000	100.000	100.000	89.869	89.216	100.000	100.000	100.000	100.000	100.000	100.000	100.000	100.000	100.000	100.000	100.000	100.000	100.000	100.000	100.000	100.000	100.000	100.000	100.000	100.000	100.000	100.000	100.000	100.000	100.000	100.000	100.000	100.000	100.000	100.000	100.000	96.732	100.000	100.000	100.000
MH306207 translation	88.562	88.562	100.000	100.000	100.000	100.000	100.000	100.000	100.000	100.000	100.000	89.869	89.216	100.000	100.000	100.000	100.000	100.000	100.000	100.000	100.000	100.000	100.000	100.000	100.000	100.000	100.000	100.000	100.000	100.000	100.000	100.000	100.000	100.000	100.000	100.000	100.000	100.000	100.000	100.000	100.000	100.000	100.000	100.000	96.732	100.000	100.000	100.000	100.000
MH395139 translation	88.562	88.562	100.000	100.000	100.000	100.000	100.000	100.000	100.000	100.000	100.000	89.869	89.216	100.000	100.000	100.000	100.000	100.000	100.000	100.000	100.000	100.000	100.000	100.000	100.000	100.000	100.000	100.000	100.000	100.000	100.000	100.000	100.000	100.000	100.000	100.000	100.000	100.000	100.000	100.000	100.000	100.000	100.000	100.000	96.732	100.000	100.000	100.000	100.000
JX869059 translation	88.562	88.562	100.000	100.000	100.000	100.000	100.000	100.000	100.000	100.000	100.000	89.869	89.216	100.000	100.000	100.000	100.000	100.000	100.000	100.000	100.000	100.000	100.000	100.000	100.000	100.000	100.000	100.000	100.000	100.000	100.000	100.000	100.000	100.000	100.000	100.000	100.000	100.000	100.000	100.000	100.000	100.000	100.000	100.000	96.732	100.000	100.000	100.000	100.000
KT368833 translation	88.562	88.562	100.000	100.000	100.000	100.000	100.000	100.000	100.000	100.000	100.000	89.869	89.216	100.000	100.000	100.000	100.000	100.000	100.000	100.000	100.000	100.000	100.000	100.000	100.000	100.000	100.000	100.000	100.000	100.000	100.000	100.000	100.000	100.000	100.000	100.000	100.000	100.000	100.000	100.000	100.000	100.000	100.000	100.000	96.732	100.000	100.000	100.000	100.000
KT368832 translation	88.562	88.562	100.000	100.000	100.000	100.000	100.000	100.000	100.000	100.000	100.000	89.869	89.216	100.000	100.000	100.000	100.000	100.000	100.000	100.000	100.000	100.000	100.000	100.000	100.000	100.000	100.000	100.000	100.000	100.000	100.000	100.000	100.000	100.000	100.000	100.000	100.000	100.000	100.000	100.000	100.000	100.000	100.000	100.000	96.732	100.000	100.000	100.000	100.000
MN120514 translation	88.562	88.562	100.000	100.000	100.000	100.000	100.000	100.000	100.000	100.000	100.000	89.869	89.216	100.000	100.000	100.000	100.000	100.000	100.000	100.000	100.000	100.000	100.000	100.000	100.000	100.000	100.000	100.000	100.000	100.000	100.000	100.000	100.000	100.000	100.000	100.000	100.000	100.000	100.000	100.000	100.000	100.000	100.000	100.000	96.732	100.000	100.000	100.000	100.000
MN120513 translation	88.562	88.562	100.000	100.000	100.000	100.000	100.000	100.000	100.000	100.000	100.000	89.869	89.216	100.000	100.000	100.000	100.000	100.000	100.000	100.000	100.000	100.000	100.000	100.000	100.000	100.000	100.000	100.000	100.000	100.000	100.000	100.000	100.000	100.000	100.000	100.000	100.000	100.000	100.000	100.000	100.000	100.000	100.000	100.000	96.732	100.000	100.000	100.000	100.000
KT368831 translation	88.562	88.562	100.000	100.000	100.000	100.000	100.000	100.000	100.000	100.000	100.000	89.869	89.216	100.000	100.000	100.000	100.000	100.000	100.000	100.000	100.000	100.000	100.000	100.000	100.000	100.000	100.000	100.000	100.000	100.000	100.000	100.000	100.000	100.000	100.000	100.000	100.000	100.000	100.000	100.000	100.000	100.000	100.000	100.000	96.732	100.000	100.000	100.000	100.000
KT368838 translation	88.562	88.562	100.000	100.000	100.000	100.000	100.000	100.000	100.000	100.000	100.000	89.869	89.216	100.000	100.000	100.000	100.000	100.000	100.000	100.000	100.000	100.000	100.000	100.000	100.000	100.000	100.000	100.000	100.000	100.000	100.000	100.000	100.000	100.000	100.000	100.000	100.000	100.000	100.000	100.000	100.000	100.000	100.000	100.000	96.732	100.000	100.000	100.000	100.000
KT368843 translation	88.562	88.562	100.000	100.000	100.000	100.000	100.000	100.000	100.000	100.000	100.000	89.869	89.216	100.000	100.000	100.000	100.000	100.000	100.000	100.000	100.000	100.000	100.000	100.000	100.000	100.000	100.000	100.000	100.000	100.000	100.000	100.000	100.000	100.000	100.000	100.000	100.000	100.000	100.000	100.000	100.000	100.000	100.000	100.000	96.732	100.000	100.000	100.000	100.000
KT368861 translation	88.562	88.562	100.000	100.000	100.000	100.000	100.000	100.000	100.000	100.000	100.000	89.869	89.216	100.000	100.000	100.000	100.000	100.000	100.000	100.000	100.000	100.000	100.000	100.000	100.000	100.000	100.000	100.000	100.000	100.000	100.000	100.000	100.000	100.000	100.000	100.000	100.000	100.000	100.000	100.000	100.000	100.000	100.000	100.000	96.732	100.000	100.000	100.000	100.000
KT368864 translation	88.562	88.562	100.000	100.000	100.000	100.000	100.000	100.000	100.000	100.000	100.000	89.869	89.216	100.000	100.000	100.000	100.000	100.000	100.000	100.000	100.000	100.000	100.000	100.000	100.000	100.000	100.000	100.000	100.000	100.000	100.000	100.000	100.000	100.000	100.000	100.000	100.000	100.000	100.000	100.000	100.000	100.000	100.000	100.000	96.732	100.000	100.000	100.000	100.000
KT368848 translation	88.562	88.562	100.000	100.000	100.000	100.000	100.000	100.000	100.000	100.000	100.000	89.869	89.216	100.000	100.000	100.000	100.000	100.000	100.000	100.000	100.000	100.000	100.000	100.000	100.000	100.000	100.000	100.000	100.000	100.000	100.000	100.000	100.000	100.000	100.000	100.000	100.000	100.000	100.000	100.000	100.000	100.000	100.000	100.000	96.732	100.000	100.000	100.000	100.000
KT368850 translation	88.562	88.562	100.000	100.000	100.000	100.000	100.000	100.000	100.000	100.000	100.000	89.869	89.216	100.000	100.000	100.000	100.000	100.000	100.000	100.000	100.000	100.000	100.000	100.000	100.000	100.000	100.000	100.000	100.000	100.000	100.000	100.000	100.000	100.000	100.000	100.000	100.000	100.000	100.000	100.000	100.000	100.000	100.000	100.000	96.732	100.000	100.000	100.000	100.000
KT368854 translation	88.562	88.562	100.000	100.000	100.000	100.000	100.000	100.000	100.000	100.000	100.000	89.869	89.216	100.000	100.000	100.000	100.000	100.000	100.000	100.000	100.000	100.000	100.000	100.000	100.000	100.000	100.000	100.000	100.000	100.000	100.000	100.000	100.000	100.000	100.000	100.000	100.000	100.000	100.000	100.000	100.000	100.000	100.000	100.000	96.732	100.000	100.000	100.000	100.000
KT368877 translation	88.562	88.562	100.000	100.000	100.000	100.000	100.000	100.000	100.000	100.000	100.000	89.869	89.216	100.000	100.000	100.000	100.000	100.000	100.000	100.000	100.000	100.000	100.000	100.000	100.000	100.000	100.000	100.000	100.000	100.000	100.000	100.000	100.000	100.000	100.000	100.000	100.000	100.000	100.000	100.000	100.000	100.000	100.000	100.000	96.732	100.000	100.000	100.000	100.000
KT368871 translation	88.562	88.562	100.000	100.000	100.000	100.000	100.000	100.000	100.000	100.000	100.000	89.869	89.216	100.000	100.000	100.000	100.000	100.000	100.000	100.000	100.000	100.000	100.000	100.000	100.000	100.000	100.000	100.000	100.000	100.000	100.000	100.000	100.000	100.000	100.000	100.000	100.000	100.000	100.000	100.000	100.000	100.000	100.000	100.000	96.732	100.000	100.000	100.000	100.000
KT368873 translation	88.562	88.562	100.000	100.000	100.000	100.000	100.000	100.000	100.000	100.000	100.000	89.869	89.216	100.000	100.000	100.000	100.000	100.000	100.000	100.000	100.000	100.000	100.000	100.000	100.000	100.000	100.000	100.000	100.000	100.000	100.000	100.000	100.000	100.000	100.000	100.000	100.000	100.000	100.000	100.000	100.000	100.000	100.000	100.000	96.732	100.000	100.000	100.000	100.000
KT368885 translation	88.562	88.562	100.000	100.000	100.000	100.000	100.000	100.000	100.000	100.000	100.000	89.869	89.216	100.000	100.000	100.000	100.000	100.000	100.000	100.000	100.000	100.000	100.000	100.000	100.000	100.000	100.000	100.000	100.000	100.000	100.000	100.000	100.000	100.000	100.000	100.000	100.000	100.000	100.000	100.000	100.000	100.000	100.000	100.000	96.732	100.000	100.000	100.000	100.000
KT368886 translation	88.562	88.562	100.000	100.000	100.000	100.000	100.000	100.000	100.000	100.000	100.000	89.869	89.216	100.000	100.000	100.000	100.000	100.000	100.000	100.000	100.000	100.000	100.000	100.000	100.000	100.000	100.000	100.000	100.000	100.000	100.000	100.000	100.000	100.000	100.000	100.000	100.000	100.000	100.000	100.000	100.000	100.000	100.000	100.000	96.732	100.000	100.000	100.000	100.000
MK462253 translation	88.562	88.562	100.000	100.000	100.000	100.000	100.000	100.000	100.000	100.000	100.000	89.869	89.216	100.000	100.000	100.000	100.000	100.000	100.000	100.000	100.000	100.000	100.000	100.000	100.000	100.000	100.000	100.000	100.000	100.000	100.000	100.000	100.000	100.000	100.000	100.000	100.000	100.000	100.000	100.000	100.000	100.000	100.000	100.000	96.732	100.000	100.000	100.000	100.000
MK462249 translation	88.562	88.562	100.000	100.000	100.000	100.000	100.000	100.000	100.000	100.000	100.000	89.869	89.216	100.000	100.000	100.000	100.000	100.000	100.000	100.000	100.000	100.000	100.000	100.000	100.000	100.000	100.000	100.000	100.000	100.000	100.000	100.000	100.000	100.000	100.000	100.000	100.000	100.000	100.000	100.000	100.000	100.000	100.000	100.000	96.732	100.000	100.000	100.000	100.000
MK462254 translation	88.562	88.562	100.000	100.000	100.000	100.000	100.000	100.000	100.000	100.000	100.000	89.869	89.216	100.000	100.000	100.000	100.000	100.000	100.000	100.000	100.000	100.000	100.000	100.000	100.000	100.000	100.000	100.000	100.000	100.000	100.000	100.000	100.000	100.000	100.000	100.000	100.000	100.000	100.000	100.000	100.000	100.000	100.000	100.000	96.732	100.000	100.000	100.000	100.000
MK462251 translation	88.562	88.562	100.000	100.000	100.000	100.000	100.000	100.000	100.000	100.000	100.000	89.869	89.216	100.000	100.000	100.000	100.000	100.000	100.000	100.000	100.000	100.000	100.000	100.000	100.000	100.000	100.000	100.000	100.000	100.000	100.000	100.000	100.000	100.000	100.000	100.000	100.000	100.000	100.000	100.000	100.000	100.000	100.000	100.000	96.732	100.000	100.000	100.000	100.000
MK462250 translation	88.562	88.562	100.000	100.000	100.000	100.000	100.000	100.000	100.000	100.000	100.000	89.869	89.216	100.000	100.000	100.000	100.000	100.000	100.000	100.000	100.000	100.000	100.000	100.000	100.000	100.000	100.000	100.000	100.000	100.000	100.000	100.000	100.000	100.000	100.000	100.000	100.000	100.000	100.000	100.000	100.000	100.000	100.000	100.000	96.732	100.000	100.000	100.000	100.000
MK462248 translation	88.235	88.235	99.673	99.673	99.673	99.673	99.673	99.673	99.673	99.673	99.673	89.542	88.889	99.673	99.673	99.673	99.673	99.673	99.673	99.673	99.673	99.673	99.673	99.673	99.673	99.673	99.673	99.673	99.673	99.673	99.673	99.673	99.673	99.673	99.673	99.673	99.673	99.673	99.673	99.673	99.673	99.673	99.673	99.673	96.405	99.673	99.673	99.673	99.673
MK462252 translation	88.562	88.562	100.000	100.000	100.000	100.000	100.000	100.000	100.000	100.000	100.000	89.869	89.216	100.000	100.000	100.000	100.000	100.000	100.000	100.000	100.000	100.000	100.000	100.000	100.000	100.000	100.000	100.000	100.000	100.000	100.000	100.000	100.000	100.000	100.000	100.000	100.000	100.000	100.000	100.000	100.000	100.000	100.000	100.000	96.732	100.000	100.000	100.000	100.000
MK462247 translation	88.562	88.562	100.000	100.000	100.000	100.000	100.000	100.000	100.000	100.000	100.000	89.869	89.216	100.000	100.000	100.000	100.000	100.000	100.000	100.000	100.000	100.000	100.000	100.000	100.000	100.000	100.000	100.000	100.000	100.000	100.000	100.000	100.000	100.000	100.000	100.000	100.000	100.000	100.000	100.000	100.000	100.000	100.000	100.000	96.732	100.000	100.000	100.000	100.000
MK462244 translation	88.562	88.562	100.000	100.000	100.000	100.000	100.000	100.000	100.000	100.000	100.000	89.869	89.216	100.000	100.000	100.000	100.000	100.000	100.000	100.000	100.000	100.000	100.000	100.000	100.000	100.000	100.000	100.000	100.000	100.000	100.000	100.000	100.000	100.000	100.000	100.000	100.000	100.000	100.000	100.000	100.000	100.000	100.000	100.000	96.732	100.000	100.000	100.000	100.000
MK483839 translation	88.562	88.562	100.000	100.000	100.000	100.000	100.000	100.000	100.000	100.000	100.000	89.869	89.216	100.000	100.000	100.000	100.000	100.000	100.000	100.000	100.000	100.000	100.000	100.000	100.000	100.000	100.000	100.000	100.000	100.000	100.000	100.000	100.000	100.000	100.000	100.000	100.000	100.000	100.000	100.000	100.000	100.000	100.000	100.000	96.732	100.000	100.000	100.000	100.000
MH013216 translation	88.562	88.562	100.000	100.000	100.000	100.000	100.000	100.000	100.000	100.000	100.000	89.869	89.216	100.000	100.000	100.000	100.000	100.000	100.000	100.000	100.000	100.000	100.000	100.000	100.000	100.000	100.000	100.000	100.000	100.000	100.000	100.000	100.000	100.000	100.000	100.000	100.000	100.000	100.000	100.000	100.000	100.000	100.000	100.000	96.732	100.000	100.000	100.000	100.000
KX034095 translation	88.562	88.562	100.000	100.000	100.000	100.000	100.000	100.000	100.000	100.000	100.000	89.869	89.216	100.000	100.000	100.000	100.000	100.000	100.000	100.000	100.000	100.000	100.000	100.000	100.000	100.000	100.000	100.000	100.000	100.000	100.000	100.000	100.000	100.000	100.000	100.000	100.000	100.000	100.000	100.000	100.000	100.000	100.000	100.000	96.732	100.000	100.000	100.000	100.000
KX034093 translation	88.562	88.562	100.000	100.000	100.000	100.000	100.000	100.000	100.000	100.000	100.000	89.869	89.216	100.000	100.000	100.000	100.000	100.000	100.000	100.000	100.000	100.000	100.000	100.000	100.000	100.000	100.000	100.000	100.000	100.000	100.000	100.000	100.000	100.000	100.000	100.000	100.000	100.000	100.000	100.000	100.000	100.000	100.000	100.000	96.732	100.000	100.000	100.000	100.000
KX034097 translation	88.562	88.562	100.000	100.000	100.000	100.000	100.000	100.000	100.000	100.000	100.000	89.869	89.216	100.000	100.000	100.000	100.000	100.000	100.000	100.000	100.000	100.000	100.000	100.000	100.000	100.000	100.000	100.000	100.000	100.000	100.000	100.000	100.000	100.000	100.000	100.000	100.000	100.000	100.000	100.000	100.000	100.000	100.000	100.000	96.732	100.000	100.000	100.000	100.000
KX034100 translation	88.562	88.562	100.000	100.000	100.000	100.000	100.000	100.000	100.000	100.000	100.000	89.869	89.216	100.000	100.000	100.000	100.000	100.000	100.000	100.000	100.000	100.000	100.000	100.000	100.000	100.000	100.000	100.000	100.000	100.000	100.000	100.000	100.000	100.000	100.000	100.000	100.000	100.000	100.000	100.000	100.000	100.000	100.000	100.000	96.732	100.000	100.000	100.000	100.000
MN365232 translation	88.562	88.562	100.000	100.000	100.000	100.000	100.000	100.000	100.000	100.000	100.000	89.869	89.216	100.000	100.000	100.000	100.000	100.000	100.000	100.000	100.000	100.000	100.000	100.000	100.000	100.000	100.000	100.000	100.000	100.000	100.000	100.000	100.000	100.000	100.000	100.000	100.000	100.000	100.000	100.000	100.000	100.000	100.000	100.000	96.732	100.000	100.000	100.000	100.000
MN365233 translation	88.562	88.562	100.000	100.000	100.000	100.000	100.000	100.000	100.000	100.000	100.000	89.869	89.216	100.000	100.000	100.000	100.000	100.000	100.000	100.000	100.000	100.000	100.000	100.000	100.000	100.000	100.000	100.000	100.000	100.000	100.000	100.000	100.000	100.000	100.000	100.000	100.000	100.000	100.000	100.000	100.000	100.000	100.000	100.000	96.732	100.000	100.000	100.000	100.000
KT368829 translation	88.562	88.562	100.000	100.000	100.000	100.000	100.000	100.000	100.000	100.000	100.000	89.869	89.216	100.000	100.000	100.000	100.000	100.000	100.000	100.000	100.000	100.000	100.000	100.000	100.000	100.000	100.000	100.000	100.000	100.000	100.000	100.000	100.000	100.000	100.000	100.000	100.000	100.000	100.000	100.000	100.000	100.000	100.000	100.000	96.732	100.000	100.000	100.000	100.000
MK462256 translation	88.562	88.562	100.000	100.000	100.000	100.000	100.000	100.000	100.000	100.000	100.000	89.869	89.216	100.000	100.000	100.000	100.000	100.000	100.000	100.000	100.000	100.000	100.000	100.000	100.000	100.000	100.000	100.000	100.000	100.000	100.000	100.000	100.000	100.000	100.000	100.000	100.000	100.000	100.000	100.000	100.000	100.000	100.000	100.000	96.732	100.000	100.000	100.000	100.000
MK462245 translation	88.562	88.562	100.000	100.000	100.000	100.000	100.000	100.000	100.000	100.000	100.000	89.869	89.216	100.000	100.000	100.000	100.000	100.000	100.000	100.000	100.000	100.000	100.000	100.000	100.000	100.000	100.000	100.000	100.000	100.000	100.000	100.000	100.000	100.000	100.000	100.000	100.000	100.000	100.000	100.000	100.000	100.000	100.000	100.000	96.732	100.000	100.000	100.000	100.000
MK462243 translation	88.562	88.562	100.000	100.000	100.000	100.000	100.000	100.000	100.000	100.000	100.000	89.869	89.216	100.000	100.000	100.000	100.000	100.000	100.000	100.000	100.000	100.000	100.000	100.000	100.000	100.000	100.000	100.000	100.000	100.000	100.000	100.000	100.000	100.000	100.000	100.000	100.000	100.000	100.000	100.000	100.000	100.000	100.000	100.000	96.732	100.000	100.000	100.000	100.000
MK462246 translation	88.562	88.562	100.000	100.000	100.000	100.000	100.000	100.000	100.000	100.000	100.000	89.869	89.216	100.000	100.000	100.000	100.000	100.000	100.000	100.000	100.000	100.000	100.000	100.000	100.000	100.000	100.000	100.000	100.000	100.000	100.000	100.000	100.000	100.000	100.000	100.000	100.000	100.000	100.000	100.000	100.000	100.000	100.000	100.000	96.732	100.000	100.000	100.000	100.000
KT368875 translation	88.562	88.562	100.000	100.000	100.000	100.000	100.000	100.000	100.000	100.000	100.000	89.869	89.216	100.000	100.000	100.000	100.000	100.000	100.000	100.000	100.000	100.000	100.000	100.000	100.000	100.000	100.000	100.000	100.000	100.000	100.000	100.000	100.000	100.000	100.000	100.000	100.000	100.000	100.000	100.000	100.000	100.000	100.000	100.000	96.732	100.000	100.000	100.000	100.000
KT368879 translation	88.562	88.562	100.000	100.000	100.000	100.000	100.000	100.000	100.000	100.000	100.000	89.869	89.216	100.000	100.000	100.000	100.000	100.000	100.000	100.000	100.000	100.000	100.000	100.000	100.000	100.000	100.000	100.000	100.000	100.000	100.000	100.000	100.000	100.000	100.000	100.000	100.000	100.000	100.000	100.000	100.000	100.000	100.000	100.000	96.732	100.000	100.000	100.000	100.000
KT368851 translation	88.562	88.562	100.000	100.000	100.000	100.000	100.000	100.000	100.000	100.000	100.000	89.869	89.216	100.000	100.000	100.000	100.000	100.000	100.000	100.000	100.000	100.000	100.000	100.000	100.000	100.000	100.000	100.000	100.000	100.000	100.000	100.000	100.000	100.000	100.000	100.000	100.000	100.000	100.000	100.000	100.000	100.000	100.000	100.000	96.732	100.000	100.000	100.000	100.000
KT368828 translation	88.562	88.562	100.000	100.000	100.000	100.000	100.000	100.000	100.000	100.000	100.000	89.869	89.216	100.000	100.000	100.000	100.000	100.000	100.000	100.000	100.000	100.000	100.000	100.000	100.000	100.000	100.000	100.000	100.000	100.000	100.000	100.000	100.000	100.000	100.000	100.000	100.000	100.000	100.000	100.000	100.000	100.000	100.000	100.000	96.732	100.000	100.000	100.000	100.000
KT368825 translation	88.562	88.562	100.000	100.000	100.000	100.000	100.000	100.000	100.000	100.000	100.000	89.869	89.216	100.000	100.000	100.000	100.000	100.000	100.000	100.000	100.000	100.000	100.000	100.000	100.000	100.000	100.000	100.000	100.000	100.000	100.000	100.000	100.000	100.000	100.000	100.000	100.000	100.000	100.000	100.000	100.000	100.000	100.000	100.000	96.732	100.000	100.000	100.000	100.000
KT368836 translation	88.562	88.562	100.000	100.000	100.000	100.000	100.000	100.000	100.000	100.000	100.000	89.869	89.216	100.000	100.000	100.000	100.000	100.000	100.000	100.000	100.000	100.000	100.000	100.000	100.000	100.000	100.000	100.000	100.000	100.000	100.000	100.000	100.000	100.000	100.000	100.000	100.000	100.000	100.000	100.000	100.000	100.000	100.000	100.000	96.732	100.000	100.000	100.000	100.000
KT368857 translation	88.562	88.562	100.000	100.000	100.000	100.000	100.000	100.000	100.000	100.000	100.000	89.869	89.216	100.000	100.000	100.000	100.000	100.000	100.000	100.000	100.000	100.000	100.000	100.000	100.000	100.000	100.000	100.000	100.000	100.000	100.000	100.000	100.000	100.000	100.000	100.000	100.000	100.000	100.000	100.000	100.000	100.000	100.000	100.000	96.732	100.000	100.000	100.000	100.000
KT368830 translation	88.562	88.562	100.000	100.000	100.000	100.000	100.000	100.000	100.000	100.000	100.000	89.869	89.216	100.000	100.000	100.000	100.000	100.000	100.000	100.000	100.000	100.000	100.000	100.000	100.000	100.000	100.000	100.000	100.000	100.000	100.000	100.000	100.000	100.000	100.000	100.000	100.000	100.000	100.000	100.000	100.000	100.000	100.000	100.000	96.732	100.000	100.000	100.000	100.000
KT368835 translation	88.562	88.562	100.000	100.000	100.000	100.000	100.000	100.000	100.000	100.000	100.000	89.869	89.216	100.000	100.000	100.000	100.000	100.000	100.000	100.000	100.000	100.000	100.000	100.000	100.000	100.000	100.000	100.000	100.000	100.000	100.000	100.000	100.000	100.000	100.000	100.000	100.000	100.000	100.000	100.000	100.000	100.000	100.000	100.000	96.732	100.000	100.000	100.000	100.000
KT368863 translation	88.562	88.562	100.000	100.000	100.000	100.000	100.000	100.000	100.000	100.000	100.000	89.869	89.216	100.000	100.000	100.000	100.000	100.000	100.000	100.000	100.000	100.000	100.000	100.000	100.000	100.000	100.000	100.000	100.000	100.000	100.000	100.000	100.000	100.000	100.000	100.000	100.000	100.000	100.000	100.000	100.000	100.000	100.000	100.000	96.732	100.000	100.000	100.000	100.000
KT368862 translation	88.562	88.562	100.000	100.000	100.000	100.000	100.000	100.000	100.000	100.000	100.000	89.869	89.216	100.000	100.000	100.000	100.000	100.000	100.000	100.000	100.000	100.000	100.000	100.000	100.000	100.000	100.000	100.000	100.000	100.000	100.000	100.000	100.000	100.000	100.000	100.000	100.000	100.000	100.000	100.000	100.000	100.000	100.000	100.000	96.732	100.000	100.000	100.000	100.000
KT368890 translation	88.562	88.562	100.000	100.000	100.000	100.000	100.000	100.000	100.000	100.000	100.000	89.869	89.216	100.000	100.000	100.000	100.000	100.000	100.000	100.000	100.000	100.000	100.000	100.000	100.000	100.000	100.000	100.000	100.000	100.000	100.000	100.000	100.000	100.000	100.000	100.000	100.000	100.000	100.000	100.000	100.000	100.000	100.000	100.000	96.732	100.000	100.000	100.000	100.000
KT368882 translation	88.562	88.562	100.000	100.000	100.000	100.000	100.000	100.000	100.000	100.000	100.000	89.869	89.216	100.000	100.000	100.000	100.000	100.000	100.000	100.000	100.000	100.000	100.000	100.000	100.000	100.000	100.000	100.000	100.000	100.000	100.000	100.000	100.000	100.000	100.000	100.000	100.000	100.000	100.000	100.000	100.000	100.000	100.000	100.000	96.732	100.000	100.000	100.000	100.000
KT368876 translation	88.562	88.562	100.000	100.000	100.000	100.000	100.000	100.000	100.000	100.000	100.000	89.869	89.216	100.000	100.000	100.000	100.000	100.000	100.000	100.000	100.000	100.000	100.000	100.000	100.000	100.000	100.000	100.000	100.000	100.000	100.000	100.000	100.000	100.000	100.000	100.000	100.000	100.000	100.000	100.000	100.000	100.000	100.000	100.000	96.732	100.000	100.000	100.000	100.000
KT368860 translation	88.562	88.562	100.000	100.000	100.000	100.000	100.000	100.000	100.000	100.000	100.000	89.869	89.216	100.000	100.000	100.000	100.000	100.000	100.000	100.000	100.000	100.000	100.000	100.000	100.000	100.000	100.000	100.000	100.000	100.000	100.000	100.000	100.000	100.000	100.000	100.000	100.000	100.000	100.000	100.000	100.000	100.000	100.000	100.000	96.732	100.000	100.000	100.000	100.000
KT368880 translation	88.562	88.562	100.000	100.000	100.000	100.000	100.000	100.000	100.000	100.000	100.000	89.869	89.216	100.000	100.000	100.000	100.000	100.000	100.000	100.000	100.000	100.000	100.000	100.000	100.000	100.000	100.000	100.000	100.000	100.000	100.000	100.000	100.000	100.000	100.000	100.000	100.000	100.000	100.000	100.000	100.000	100.000	100.000	100.000	96.732	100.000	100.000	100.000	100.000
KT368872 translation	88.562	88.562	100.000	100.000	100.000	100.000	100.000	100.000	100.000	100.000	100.000	89.869	89.216	100.000	100.000	100.000	100.000	100.000	100.000	100.000	100.000	100.000	100.000	100.000	100.000	100.000	100.000	100.000	100.000	100.000	100.000	100.000	100.000	100.000	100.000	100.000	100.000	100.000	100.000	100.000	100.000	100.000	100.000	100.000	96.732	100.000	100.000	100.000	100.000
KT368868 translation	88.562	88.562	100.000	100.000	100.000	100.000	100.000	100.000	100.000	100.000	100.000	89.869	89.216	100.000	100.000	100.000	100.000	100.000	100.000	100.000	100.000	100.000	100.000	100.000	100.000	100.000	100.000	100.000	100.000	100.000	100.000	100.000	100.000	100.000	100.000	100.000	100.000	100.000	100.000	100.000	100.000	100.000	100.000	100.000	96.732	100.000	100.000	100.000	100.000
KT368826 translation	88.562	88.562	100.000	100.000	100.000	100.000	100.000	100.000	100.000	100.000	100.000	89.869	89.216	100.000	100.000	100.000	100.000	100.000	100.000	100.000	100.000	100.000	100.000	100.000	100.000	100.000	100.000	100.000	100.000	100.000	100.000	100.000	100.000	100.000	100.000	100.000	100.000	100.000	100.000	100.000	100.000	100.000	100.000	100.000	96.732	100.000	100.000	100.000	100.000
KT368883 translation	88.562	88.562	100.000	100.000	100.000	100.000	100.000	100.000	100.000	100.000	100.000	89.869	89.216	100.000	100.000	100.000	100.000	100.000	100.000	100.000	100.000	100.000	100.000	100.000	100.000	100.000	100.000	100.000	100.000	100.000	100.000	100.000	100.000	100.000	100.000	100.000	100.000	100.000	100.000	100.000	100.000	100.000	100.000	100.000	96.732	100.000	100.000	100.000	100.000
KT368874 translation	88.562	88.562	100.000	100.000	100.000	100.000	100.000	100.000	100.000	100.000	100.000	89.869	89.216	100.000	100.000	100.000	100.000	100.000	100.000	100.000	100.000	100.000	100.000	100.000	100.000	100.000	100.000	100.000	100.000	100.000	100.000	100.000	100.000	100.000	100.000	100.000	100.000	100.000	100.000	100.000	100.000	100.000	100.000	100.000	96.732	100.000	100.000	100.000	100.000
KT368887 translation	88.562	88.562	100.000	100.000	100.000	100.000	100.000	100.000	100.000	100.000	100.000	89.869	89.216	100.000	100.000	100.000	100.000	100.000	100.000	100.000	100.000	100.000	100.000	100.000	100.000	100.000	100.000	100.000	100.000	100.000	100.000	100.000	100.000	100.000	100.000	100.000	100.000	100.000	100.000	100.000	100.000	100.000	100.000	100.000	96.732	100.000	100.000	100.000	100.000
KT368869 translation	88.562	88.562	100.000	100.000	100.000	100.000	100.000	100.000	100.000	100.000	100.000	89.869	89.216	100.000	100.000	100.000	100.000	100.000	100.000	100.000	100.000	100.000	100.000	100.000	100.000	100.000	100.000	100.000	100.000	100.000	100.000	100.000	100.000	100.000	100.000	100.000	100.000	100.000	100.000	100.000	100.000	100.000	100.000	100.000	96.732	100.000	100.000	100.000	100.000
KP223131 translation	88.562	88.562	100.000	100.000	100.000	100.000	100.000	100.000	100.000	100.000	100.000	89.869	89.216	100.000	100.000	100.000	100.000	100.000	100.000	100.000	100.000	100.000	100.000	100.000	100.000	100.000	100.000	100.000	100.000	100.000	100.000	100.000	100.000	100.000	100.000	100.000	100.000	100.000	100.000	100.000	100.000	100.000	100.000	100.000	96.732	100.000	100.000	100.000	100.000
KP209312 translation	88.562	88.562	100.000	100.000	100.000	100.000	100.000	100.000	100.000	100.000	100.000	89.869	89.216	100.000	100.000	100.000	100.000	100.000	100.000	100.000	100.000	100.000	100.000	100.000	100.000	100.000	100.000	100.000	100.000	100.000	100.000	100.000	100.000	100.000	100.000	100.000	100.000	100.000	100.000	100.000	100.000	100.000	100.000	100.000	96.732	100.000	100.000	100.000	100.000
KP209308 translation	88.562	88.562	100.000	100.000	100.000	100.000	100.000	100.000	100.000	100.000	100.000	89.869	89.216	100.000	100.000	100.000	100.000	100.000	100.000	100.000	100.000	100.000	100.000	100.000	100.000	100.000	100.000	100.000	100.000	100.000	100.000	100.000	100.000	100.000	100.000	100.000	100.000	100.000	100.000	100.000	100.000	100.000	100.000	100.000	96.732	100.000	100.000	100.000	100.000
KP209313 translation	88.562	88.562	100.000	100.000	100.000	100.000	100.000	100.000	100.000	100.000	100.000	89.869	89.216	100.000	100.000	100.000	100.000	100.000	100.000	100.000	100.000	100.000	100.000	100.000	100.000	100.000	100.000	100.000	100.000	100.000	100.000	100.000	100.000	100.000	100.000	100.000	100.000	100.000	100.000	100.000	100.000	100.000	100.000	100.000	96.732	100.000	100.000	100.000	100.000
KP209307 translation	88.562	88.562	100.000	100.000	100.000	100.000	100.000	100.000	100.000	100.000	100.000	89.869	89.216	100.000	100.000	100.000	100.000	100.000	100.000	100.000	100.000	100.000	100.000	100.000	100.000	100.000	100.000	100.000	100.000	100.000	100.000	100.000	100.000	100.000	100.000	100.000	100.000	100.000	100.000	100.000	100.000	100.000	100.000	100.000	96.732	100.000	100.000	100.000	100.000
KP209309 translation	88.562	88.562	100.000	100.000	100.000	100.000	100.000	100.000	100.000	100.000	100.000	89.869	89.216	100.000	100.000	100.000	100.000	100.000	100.000	100.000	100.000	100.000	100.000	100.000	100.000	100.000	100.000	100.000	100.000	100.000	100.000	100.000	100.000	100.000	100.000	100.000	100.000	100.000	100.000	100.000	100.000	100.000	100.000	100.000	96.732	100.000	100.000	100.000	100.000
KP209306 translation	88.562	88.562	100.000	100.000	100.000	100.000	100.000	100.000	100.000	100.000	100.000	89.869	89.216	100.000	100.000	100.000	100.000	100.000	100.000	100.000	100.000	100.000	100.000	100.000	100.000	100.000	100.000	100.000	100.000	100.000	100.000	100.000	100.000	100.000	100.000	100.000	100.000	100.000	100.000	100.000	100.000	100.000	100.000	100.000	96.732	100.000	100.000	100.000	100.000
KP209311 translation	88.562	88.562	100.000	100.000	100.000	100.000	100.000	100.000	100.000	100.000	100.000	89.869	89.216	100.000	100.000	100.000	100.000	100.000	100.000	100.000	100.000	100.000	100.000	100.000	100.000	100.000	100.000	100.000	100.000	100.000	100.000	100.000	100.000	100.000	100.000	100.000	100.000	100.000	100.000	100.000	100.000	100.000	100.000	100.000	96.732	100.000	100.000	100.000	100.000
KP209310 translation	88.562	88.562	100.000	100.000	100.000	100.000	100.000	100.000	100.000	100.000	100.000	89.869	89.216	100.000	100.000	100.000	100.000	100.000	100.000	100.000	100.000	100.000	100.000	100.000	100.000	100.000	100.000	100.000	100.000	100.000	100.000	100.000	100.000	100.000	100.000	100.000	100.000	100.000	100.000	100.000	100.000	100.000	100.000	100.000	96.732	100.000	100.000	100.000	100.000
KJ829365 translation	88.562	88.562	100.000	100.000	100.000	100.000	100.000	100.000	100.000	100.000	100.000	89.869	89.216	100.000	100.000	100.000	100.000	100.000	100.000	100.000	100.000	100.000	100.000	100.000	100.000	100.000	100.000	100.000	100.000	100.000	100.000	100.000	100.000	100.000	100.000	100.000	100.000	100.000	100.000	100.000	100.000	100.000	100.000	100.000	96.732	100.000	100.000	100.000	100.000
KT156560 translation	88.562	88.562	100.000	100.000	100.000	100.000	100.000	100.000	100.000	100.000	100.000	89.869	89.216	100.000	100.000	100.000	100.000	100.000	100.000	100.000	100.000	100.000	100.000	100.000	100.000	100.000	100.000	100.000	100.000	100.000	100.000	100.000	100.000	100.000	100.000	100.000	100.000	100.000	100.000	100.000	100.000	100.000	100.000	100.000	96.732	100.000	100.000	100.000	100.000
KT026454 translation	88.562	88.562	100.000	100.000	100.000	100.000	100.000	100.000	100.000	100.000	100.000	89.869	89.216	100.000	100.000	100.000	100.000	100.000	100.000	100.000	100.000	100.000	100.000	100.000	100.000	100.000	100.000	100.000	100.000	100.000	100.000	100.000	100.000	100.000	100.000	100.000	100.000	100.000	100.000	100.000	100.000	100.000	100.000	100.000	96.732	100.000	100.000	100.000	100.000
KT156561 translation	88.562	88.562	100.000	100.000	100.000	100.000	100.000	100.000	100.000	100.000	100.000	89.869	89.216	100.000	100.000	100.000	100.000	100.000	100.000	100.000	100.000	100.000	100.000	100.000	100.000	100.000	100.000	100.000	100.000	100.000	100.000	100.000	100.000	100.000	100.000	100.000	100.000	100.000	100.000	100.000	100.000	100.000	100.000	100.000	96.732	100.000	100.000	100.000	100.000
KJ813439 translation	88.562	88.562	100.000	100.000	100.000	100.000	100.000	100.000	100.000	100.000	100.000	89.869	89.216	100.000	100.000	100.000	100.000	100.000	100.000	100.000	100.000	100.000	100.000	100.000	100.000	100.000	100.000	100.000	100.000	100.000	100.000	100.000	100.000	100.000	100.000	100.000	100.000	100.000	100.000	100.000	100.000	100.000	100.000	100.000	96.732	100.000	100.000	100.000	100.000
MK039552 translation	88.562	88.562	100.000	100.000	100.000	100.000	100.000	100.000	100.000	100.000	100.000	89.869	89.216	100.000	100.000	100.000	100.000	100.000	100.000	100.000	100.000	100.000	100.000	100.000	100.000	100.000	100.000	100.000	100.000	100.000	100.000	100.000	100.000	100.000	100.000	100.000	100.000	100.000	100.000	100.000	100.000	100.000	100.000	100.000	96.732	100.000	100.000	100.000	100.000
MK039553 translation	88.562	88.562	100.000	100.000	100.000	100.000	100.000	100.000	100.000	100.000	100.000	89.869	89.216	100.000	100.000	100.000	100.000	100.000	100.000	100.000	100.000	100.000	100.000	100.000	100.000	100.000	100.000	100.000	100.000	100.000	100.000	100.000	100.000	100.000	100.000	100.000	100.000	100.000	100.000	100.000	100.000	100.000	100.000	100.000	96.732	100.000	100.000	100.000	100.000
MK052676 translation	88.562	88.562	100.000	100.000	100.000	100.000	100.000	100.000	100.000	100.000	100.000	89.869	89.216	100.000	100.000	100.000	100.000	100.000	100.000	100.000	100.000	100.000	100.000	100.000	100.000	100.000	100.000	100.000	100.000	100.000	100.000	100.000	100.000	100.000	100.000	100.000	100.000	100.000	100.000	100.000	100.000	100.000	100.000	100.000	96.732	100.000	100.000	100.000	100.000
MH029552 translation	88.562	88.562	100.000	100.000	100.000	100.000	100.000	100.000	100.000	100.000	100.000	89.869	89.216	100.000	100.000	100.000	100.000	100.000	100.000	100.000	100.000	100.000	100.000	100.000	100.000	100.000	100.000	100.000	100.000	100.000	100.000	100.000	100.000	100.000	100.000	100.000	100.000	100.000	100.000	100.000	100.000	100.000	100.000	100.000	96.732	100.000	100.000	100.000	100.000
MN723544 translation	88.562	88.562	100.000	100.000	100.000	100.000	100.000	100.000	100.000	100.000	100.000	89.869	89.216	100.000	100.000	100.000	100.000	100.000	100.000	100.000	100.000	100.000	100.000	100.000	100.000	100.000	100.000	100.000	100.000	100.000	100.000	100.000	100.000	100.000	100.000	100.000	100.000	100.000	100.000	100.000	100.000	100.000	100.000	100.000	96.732	100.000	100.000	100.000	100.000
KY673149 translation	88.562	88.562	100.000	100.000	100.000	100.000	100.000	100.000	100.000	100.000	100.000	89.869	89.216	100.000	100.000	100.000	100.000	100.000	100.000	100.000	100.000	100.000	100.000	100.000	100.000	100.000	100.000	100.000	100.000	100.000	100.000	100.000	100.000	100.000	100.000	100.000	100.000	100.000	100.000	100.000	100.000	100.000	100.000	100.000	96.732	100.000	100.000	100.000	100.000
KY581695 translation	88.562	88.562	100.000	100.000	100.000	100.000	100.000	100.000	100.000	100.000	100.000	89.869	89.216	100.000	100.000	100.000	100.000	100.000	100.000	100.000	100.000	100.000	100.000	100.000	100.000	100.000	100.000	100.000	100.000	100.000	100.000	100.000	100.000	100.000	100.000	100.000	100.000	100.000	100.000	100.000	100.000	100.000	100.000	100.000	96.732	100.000	100.000	100.000	100.000
KY581697 translation	88.562	88.562	99.673	99.673	99.673	99.673	99.673	99.673	99.673	99.673	99.673	89.542	88.889	99.673	99.673	99.673	99.673	99.673	99.673	99.673	99.673	99.673	99.673	99.673	99.673	99.673	99.673	99.673	99.673	99.673	99.673	99.673	99.673	99.673	99.673	99.673	99.673	99.673	99.673	99.673	99.673	99.673	99.673	99.673	96.405	99.673	99.673	99.673	99.673
KY581698 translation	88.562	88.562	100.000	100.000	100.000	100.000	100.000	100.000	100.000	100.000	100.000	89.869	89.216	100.000	100.000	100.000	100.000	100.000	100.000	100.000	100.000	100.000	100.000	100.000	100.000	100.000	100.000	100.000	100.000	100.000	100.000	100.000	100.000	100.000	100.000	100.000	100.000	100.000	100.000	100.000	100.000	100.000	100.000	100.000	96.732	100.000	100.000	100.000	100.000
KY581699 translation	88.562	88.562	100.000	100.000	100.000	100.000	100.000	100.000	100.000	100.000	100.000	89.869	89.216	100.000	100.000	100.000	100.000	100.000	100.000	100.000	100.000	100.000	100.000	100.000	100.000	100.000	100.000	100.000	100.000	100.000	100.000	100.000	100.000	100.000	100.000	100.000	100.000	100.000	100.000	100.000	100.000	100.000	100.000	100.000	96.732	100.000	100.000	100.000	100.000
KY581696 translation	88.562	88.562	100.000	100.000	100.000	100.000	100.000	100.000	100.000	100.000	100.000	89.869	89.216	100.000	100.000	100.000	100.000	100.000	100.000	100.000	100.000	100.000	100.000	100.000	100.000	100.000	100.000	100.000	100.000	100.000	100.000	100.000	100.000	100.000	100.000	100.000	100.000	100.000	100.000	100.000	100.000	100.000	100.000	100.000	96.732	100.000	100.000	100.000	100.000
KY581700 translation	88.562	88.562	99.673	99.673	99.673	99.673	99.673	99.673	99.673	99.673	99.673	89.542	88.889	99.673	99.673	99.673	99.673	99.673	99.673	99.673	99.673	99.673	99.673	99.673	99.673	99.673	99.673	99.673	99.673	99.673	99.673	99.673	99.673	99.673	99.673	99.673	99.673	99.673	99.673	99.673	99.673	99.673	99.673	99.673	96.405	99.673	99.673	99.673	99.673
MF598702 translation	88.562	88.562	100.000	100.000	100.000	100.000	100.000	100.000	100.000	100.000	100.000	89.869	89.216	100.000	100.000	100.000	100.000	100.000	100.000	100.000	100.000	100.000	100.000	100.000	100.000	100.000	100.000	100.000	100.000	100.000	100.000	100.000	100.000	100.000	100.000	100.000	100.000	100.000	100.000	100.000	100.000	100.000	100.000	100.000	96.732	100.000	100.000	100.000	100.000
MF598700 translation	88.562	88.562	100.000	100.000	100.000	100.000	100.000	100.000	100.000	100.000	100.000	89.869	89.216	100.000	100.000	100.000	100.000	100.000	100.000	100.000	100.000	100.000	100.000	100.000	100.000	100.000	100.000	100.000	100.000	100.000	100.000	100.000	100.000	100.000	100.000	100.000	100.000	100.000	100.000	100.000	100.000	100.000	100.000	100.000	96.732	100.000	100.000	100.000	100.000
MF598711 translation	88.562	88.562	100.000	100.000	100.000	100.000	100.000	100.000	100.000	100.000	100.000	89.869	89.216	100.000	100.000	100.000	100.000	100.000	100.000	100.000	100.000	100.000	100.000	100.000	100.000	100.000	100.000	100.000	100.000	100.000	100.000	100.000	100.000	100.000	100.000	100.000	100.000	100.000	100.000	100.000	100.000	100.000	100.000	100.000	96.732	100.000	100.000	100.000	100.000
MF598713 translation	88.562	88.562	100.000	100.000	100.000	100.000	100.000	100.000	100.000	100.000	100.000	89.869	89.216	100.000	100.000	100.000	100.000	100.000	100.000	100.000	100.000	100.000	100.000	100.000	100.000	100.000	100.000	100.000	100.000	100.000	100.000	100.000	100.000	100.000	100.000	100.000	100.000	100.000	100.000	100.000	100.000	100.000	100.000	100.000	96.732	100.000	100.000	100.000	100.000
MF598699 translation	88.562	88.562	100.000	100.000	100.000	100.000	100.000	100.000	100.000	100.000	100.000	89.869	89.216	100.000	100.000	100.000	100.000	100.000	100.000	100.000	100.000	100.000	100.000	100.000	100.000	100.000	100.000	100.000	100.000	100.000	100.000	100.000	100.000	100.000	100.000	100.000	100.000	100.000	100.000	100.000	100.000	100.000	100.000	100.000	96.732	100.000	100.000	100.000	100.000
MF598703 translation	88.562	88.562	100.000	100.000	100.000	100.000	100.000	100.000	100.000	100.000	100.000	89.869	89.216	100.000	100.000	100.000	100.000	100.000	100.000	100.000	100.000	100.000	100.000	100.000	100.000	100.000	100.000	100.000	100.000	100.000	100.000	100.000	100.000	100.000	100.000	100.000	100.000	100.000	100.000	100.000	100.000	100.000	100.000	100.000	96.732	100.000	100.000	100.000	100.000
MF598709 translation	88.562	88.562	100.000	100.000	100.000	100.000	100.000	100.000	100.000	100.000	100.000	89.869	89.216	100.000	100.000	100.000	100.000	100.000	100.000	100.000	100.000	100.000	100.000	100.000	100.000	100.000	100.000	100.000	100.000	100.000	100.000	100.000	100.000	100.000	100.000	100.000	100.000	100.000	100.000	100.000	100.000	100.000	100.000	100.000	96.732	100.000	100.000	100.000	100.000
MF598708 translation	88.562	88.562	100.000	100.000	100.000	100.000	100.000	100.000	100.000	100.000	100.000	89.869	89.216	100.000	100.000	100.000	100.000	100.000	100.000	100.000	100.000	100.000	100.000	100.000	100.000	100.000	100.000	100.000	100.000	100.000	100.000	100.000	100.000	100.000	100.000	100.000	100.000	100.000	100.000	100.000	100.000	100.000	100.000	100.000	96.732	100.000	100.000	100.000	100.000
MF598701 translation	88.562	88.562	100.000	100.000	100.000	100.000	100.000	100.000	100.000	100.000	100.000	89.869	89.216	100.000	100.000	100.000	100.000	100.000	100.000	100.000	100.000	100.000	100.000	100.000	100.000	100.000	100.000	100.000	100.000	100.000	100.000	100.000	100.000	100.000	100.000	100.000	100.000	100.000	100.000	100.000	100.000	100.000	100.000	100.000	96.732	100.000	100.000	100.000	100.000
MF598716 translation	88.562	88.562	100.000	100.000	100.000	100.000	100.000	100.000	100.000	100.000	100.000	89.869	89.216	100.000	100.000	100.000	100.000	100.000	100.000	100.000	100.000	100.000	100.000	100.000	100.000	100.000	100.000	100.000	100.000	100.000	100.000	100.000	100.000	100.000	100.000	100.000	100.000	100.000	100.000	100.000	100.000	100.000	100.000	100.000	96.732	100.000	100.000	100.000	100.000
MF598712 translation	88.562	88.562	100.000	100.000	100.000	100.000	100.000	100.000	100.000	100.000	100.000	89.869	89.216	100.000	100.000	100.000	100.000	100.000	100.000	100.000	100.000	100.000	100.000	100.000	100.000	100.000	100.000	100.000	100.000	100.000	100.000	100.000	100.000	100.000	100.000	100.000	100.000	100.000	100.000	100.000	100.000	100.000	100.000	100.000	96.732	100.000	100.000	100.000	100.000
MF598705 translation	88.562	88.562	100.000	100.000	100.000	100.000	100.000	100.000	100.000	100.000	100.000	89.869	89.216	100.000	100.000	100.000	100.000	100.000	100.000	100.000	100.000	100.000	100.000	100.000	100.000	100.000	100.000	100.000	100.000	100.000	100.000	100.000	100.000	100.000	100.000	100.000	100.000	100.000	100.000	100.000	100.000	100.000	100.000	100.000	96.732	100.000	100.000	100.000	100.000
MF598714 translation	88.562	88.562	100.000	100.000	100.000	100.000	100.000	100.000	100.000	100.000	100.000	89.869	89.216	100.000	100.000	100.000	100.000	100.000	100.000	100.000	100.000	100.000	100.000	100.000	100.000	100.000	100.000	100.000	100.000	100.000	100.000	100.000	100.000	100.000	100.000	100.000	100.000	100.000	100.000	100.000	100.000	100.000	100.000	100.000	96.732	100.000	100.000	100.000	100.000
MF598707 translation	88.562	88.562	100.000	100.000	100.000	100.000	100.000	100.000	100.000	100.000	100.000	89.869	89.216	100.000	100.000	100.000	100.000	100.000	100.000	100.000	100.000	100.000	100.000	100.000	100.000	100.000	100.000	100.000	100.000	100.000	100.000	100.000	100.000	100.000	100.000	100.000	100.000	100.000	100.000	100.000	100.000	100.000	100.000	100.000	96.732	100.000	100.000	100.000	100.000
MF598704 translation	88.562	88.562	100.000	100.000	100.000	100.000	100.000	100.000	100.000	100.000	100.000	89.869	89.216	100.000	100.000	100.000	100.000	100.000	100.000	100.000	100.000	100.000	100.000	100.000	100.000	100.000	100.000	100.000	100.000	100.000	100.000	100.000	100.000	100.000	100.000	100.000	100.000	100.000	100.000	100.000	100.000	100.000	100.000	100.000	96.732	100.000	100.000	100.000	100.000
MF598719 translation	88.562	88.562	100.000	100.000	100.000	100.000	100.000	100.000	100.000	100.000	100.000	89.869	89.216	100.000	100.000	100.000	100.000	100.000	100.000	100.000	100.000	100.000	100.000	100.000	100.000	100.000	100.000	100.000	100.000	100.000	100.000	100.000	100.000	100.000	100.000	100.000	100.000	100.000	100.000	100.000	100.000	100.000	100.000	100.000	96.732	100.000	100.000	100.000	100.000
MF598706 translation	88.562	88.562	100.000	100.000	100.000	100.000	100.000	100.000	100.000	100.000	100.000	89.869	89.216	100.000	100.000	100.000	100.000	100.000	100.000	100.000	100.000	100.000	100.000	100.000	100.000	100.000	100.000	100.000	100.000	100.000	100.000	100.000	100.000	100.000	100.000	100.000	100.000	100.000	100.000	100.000	100.000	100.000	100.000	100.000	96.732	100.000	100.000	100.000	100.000
MF598718 translation	88.562	88.562	100.000	100.000	100.000	100.000	100.000	100.000	100.000	100.000	100.000	89.869	89.216	100.000	100.000	100.000	100.000	100.000	100.000	100.000	100.000	100.000	100.000	100.000	100.000	100.000	100.000	100.000	100.000	100.000	100.000	100.000	100.000	100.000	100.000	100.000	100.000	100.000	100.000	100.000	100.000	100.000	100.000	100.000	96.732	100.000	100.000	100.000	100.000
MF598722 translation	88.562	88.562	100.000	100.000	100.000	100.000	100.000	100.000	100.000	100.000	100.000	89.869	89.216	100.000	100.000	100.000	100.000	100.000	100.000	100.000	100.000	100.000	100.000	100.000	100.000	100.000	100.000	100.000	100.000	100.000	100.000	100.000	100.000	100.000	100.000	100.000	100.000	100.000	100.000	100.000	100.000	100.000	100.000	100.000	96.732	100.000	100.000	100.000	100.000
MF598715 translation	88.562	88.562	100.000	100.000	100.000	100.000	100.000	100.000	100.000	100.000	100.000	89.869	89.216	100.000	100.000	100.000	100.000	100.000	100.000	100.000	100.000	100.000	100.000	100.000	100.000	100.000	100.000	100.000	100.000	100.000	100.000	100.000	100.000	100.000	100.000	100.000	100.000	100.000	100.000	100.000	100.000	100.000	100.000	100.000	96.732	100.000	100.000	100.000	100.000
MF598720 translation	88.562	88.562	100.000	100.000	100.000	100.000	100.000	100.000	100.000	100.000	100.000	89.869	89.216	100.000	100.000	100.000	100.000	100.000	100.000	100.000	100.000	100.000	100.000	100.000	100.000	100.000	100.000	100.000	100.000	100.000	100.000	100.000	100.000	100.000	100.000	100.000	100.000	100.000	100.000	100.000	100.000	100.000	100.000	100.000	96.732	100.000	100.000	100.000	100.000
MF598721 translation	88.562	88.562	100.000	100.000	100.000	100.000	100.000	100.000	100.000	100.000	100.000	89.869	89.216	100.000	100.000	100.000	100.000	100.000	100.000	100.000	100.000	100.000	100.000	100.000	100.000	100.000	100.000	100.000	100.000	100.000	100.000	100.000	100.000	100.000	100.000	100.000	100.000	100.000	100.000	100.000	100.000	100.000	100.000	100.000	96.732	100.000	100.000	100.000	100.000
MF598595 translation	88.562	88.562	100.000	100.000	100.000	100.000	100.000	100.000	100.000	100.000	100.000	89.869	89.216	100.000	100.000	100.000	100.000	100.000	100.000	100.000	100.000	100.000	100.000	100.000	100.000	100.000	100.000	100.000	100.000	100.000	100.000	100.000	100.000	100.000	100.000	100.000	100.000	100.000	100.000	100.000	100.000	100.000	100.000	100.000	96.732	100.000	100.000	100.000	100.000
MF598594 translation	88.562	88.562	100.000	100.000	100.000	100.000	100.000	100.000	100.000	100.000	100.000	89.869	89.216	100.000	100.000	100.000	100.000	100.000	100.000	100.000	100.000	100.000	100.000	100.000	100.000	100.000	100.000	100.000	100.000	100.000	100.000	100.000	100.000	100.000	100.000	100.000	100.000	100.000	100.000	100.000	100.000	100.000	100.000	100.000	96.732	100.000	100.000	100.000	100.000
MF598710 translation	88.562	88.562	100.000	100.000	100.000	100.000	100.000	100.000	100.000	100.000	100.000	89.869	89.216	100.000	100.000	100.000	100.000	100.000	100.000	100.000	100.000	100.000	100.000	100.000	100.000	100.000	100.000	100.000	100.000	100.000	100.000	100.000	100.000	100.000	100.000	100.000	100.000	100.000	100.000	100.000	100.000	100.000	100.000	100.000	96.732	100.000	100.000	100.000	100.000
MF598717 translation	88.562	88.562	100.000	100.000	100.000	100.000	100.000	100.000	100.000	100.000	100.000	89.869	89.216	100.000	100.000	100.000	100.000	100.000	100.000	100.000	100.000	100.000	100.000	100.000	100.000	100.000	100.000	100.000	100.000	100.000	100.000	100.000	100.000	100.000	100.000	100.000	100.000	100.000	100.000	100.000	100.000	100.000	100.000	100.000	96.732	100.000	100.000	100.000	100.000
MF598597 translation	88.562	88.562	100.000	100.000	100.000	100.000	100.000	100.000	100.000	100.000	100.000	89.869	89.216	100.000	100.000	100.000	100.000	100.000	100.000	100.000	100.000	100.000	100.000	100.000	100.000	100.000	100.000	100.000	100.000	100.000	100.000	100.000	100.000	100.000	100.000	100.000	100.000	100.000	100.000	100.000	100.000	100.000	100.000	100.000	96.732	100.000	100.000	100.000	100.000
MF598596 translation	88.250	88.250	99.688	99.688	99.688	99.688	99.688	99.688	99.688	99.688	99.688	89.557	88.904	99.688	99.688	99.688	99.688	99.688	99.688	99.688	99.688	99.688	99.688	99.688	99.688	99.688	99.688	99.688	99.688	99.688	99.688	99.688	99.688	99.688	99.688	99.688	99.688	99.688	99.688	99.688	99.688	99.688	99.688	99.688	96.420	99.688	99.688	99.688	99.688
MF598598 translation	88.562	88.562	100.000	100.000	100.000	100.000	100.000	100.000	100.000	100.000	100.000	89.869	89.216	100.000	100.000	100.000	100.000	100.000	100.000	100.000	100.000	100.000	100.000	100.000	100.000	100.000	100.000	100.000	100.000	100.000	100.000	100.000	100.000	100.000	100.000	100.000	100.000	100.000	100.000	100.000	100.000	100.000	100.000	100.000	96.732	100.000	100.000	100.000	100.000
MF598600 translation	88.562	88.562	100.000	100.000	100.000	100.000	100.000	100.000	100.000	100.000	100.000	89.869	89.216	100.000	100.000	100.000	100.000	100.000	100.000	100.000	100.000	100.000	100.000	100.000	100.000	100.000	100.000	100.000	100.000	100.000	100.000	100.000	100.000	100.000	100.000	100.000	100.000	100.000	100.000	100.000	100.000	100.000	100.000	100.000	96.732	100.000	100.000	100.000	100.000
MF598599 translation	88.562	88.562	100.000	100.000	100.000	100.000	100.000	100.000	100.000	100.000	100.000	89.869	89.216	100.000	100.000	100.000	100.000	100.000	100.000	100.000	100.000	100.000	100.000	100.000	100.000	100.000	100.000	100.000	100.000	100.000	100.000	100.000	100.000	100.000	100.000	100.000	100.000	100.000	100.000	100.000	100.000	100.000	100.000	100.000	96.732	100.000	100.000	100.000	100.000
MF598602 translation	88.562	88.562	100.000	100.000	100.000	100.000	100.000	100.000	100.000	100.000	100.000	89.869	89.216	100.000	100.000	100.000	100.000	100.000	100.000	100.000	100.000	100.000	100.000	100.000	100.000	100.000	100.000	100.000	100.000	100.000	100.000	100.000	100.000	100.000	100.000	100.000	100.000	100.000	100.000	100.000	100.000	100.000	100.000	100.000	96.732	100.000	100.000	100.000	100.000
MF598601 translation	88.562	88.562	100.000	100.000	100.000	100.000	100.000	100.000	100.000	100.000	100.000	89.869	89.216	100.000	100.000	100.000	100.000	100.000	100.000	100.000	100.000	100.000	100.000	100.000	100.000	100.000	100.000	100.000	100.000	100.000	100.000	100.000	100.000	100.000	100.000	100.000	100.000	100.000	100.000	100.000	100.000	100.000	100.000	100.000	96.732	100.000	100.000	100.000	100.000
MF598603 translation	88.562	88.562	100.000	100.000	100.000	100.000	100.000	100.000	100.000	100.000	100.000	89.869	89.216	100.000	100.000	100.000	100.000	100.000	100.000	100.000	100.000	100.000	100.000	100.000	100.000	100.000	100.000	100.000	100.000	100.000	100.000	100.000	100.000	100.000	100.000	100.000	100.000	100.000	100.000	100.000	100.000	100.000	100.000	100.000	96.732	100.000	100.000	100.000	100.000
MF598606 translation	88.562	88.562	100.000	100.000	100.000	100.000	100.000	100.000	100.000	100.000	100.000	89.869	89.216	100.000	100.000	100.000	100.000	100.000	100.000	100.000	100.000	100.000	100.000	100.000	100.000	100.000	100.000	100.000	100.000	100.000	100.000	100.000	100.000	100.000	100.000	100.000	100.000	100.000	100.000	100.000	100.000	100.000	100.000	100.000	96.732	100.000	100.000	100.000	100.000
MF598604 translation	88.562	88.562	100.000	100.000	100.000	100.000	100.000	100.000	100.000	100.000	100.000	89.869	89.216	100.000	100.000	100.000	100.000	100.000	100.000	100.000	100.000	100.000	100.000	100.000	100.000	100.000	100.000	100.000	100.000	100.000	100.000	100.000	100.000	100.000	100.000	100.000	100.000	100.000	100.000	100.000	100.000	100.000	100.000	100.000	96.732	100.000	100.000	100.000	100.000
MF598608 translation	88.562	88.562	100.000	100.000	100.000	100.000	100.000	100.000	100.000	100.000	100.000	89.869	89.216	100.000	100.000	100.000	100.000	100.000	100.000	100.000	100.000	100.000	100.000	100.000	100.000	100.000	100.000	100.000	100.000	100.000	100.000	100.000	100.000	100.000	100.000	100.000	100.000	100.000	100.000	100.000	100.000	100.000	100.000	100.000	96.732	100.000	100.000	100.000	100.000
MF598607 translation	88.562	88.562	100.000	100.000	100.000	100.000	100.000	100.000	100.000	100.000	100.000	89.869	89.216	100.000	100.000	100.000	100.000	100.000	100.000	100.000	100.000	100.000	100.000	100.000	100.000	100.000	100.000	100.000	100.000	100.000	100.000	100.000	100.000	100.000	100.000	100.000	100.000	100.000	100.000	100.000	100.000	100.000	100.000	100.000	96.732	100.000	100.000	100.000	100.000
MF598609 translation	88.562	88.562	100.000	100.000	100.000	100.000	100.000	100.000	100.000	100.000	100.000	89.869	89.216	100.000	100.000	100.000	100.000	100.000	100.000	100.000	100.000	100.000	100.000	100.000	100.000	100.000	100.000	100.000	100.000	100.000	100.000	100.000	100.000	100.000	100.000	100.000	100.000	100.000	100.000	100.000	100.000	100.000	100.000	100.000	96.732	100.000	100.000	100.000	100.000
MF598612 translation	88.562	88.562	100.000	100.000	100.000	100.000	100.000	100.000	100.000	100.000	100.000	89.869	89.216	100.000	100.000	100.000	100.000	100.000	100.000	100.000	100.000	100.000	100.000	100.000	100.000	100.000	100.000	100.000	100.000	100.000	100.000	100.000	100.000	100.000	100.000	100.000	100.000	100.000	100.000	100.000	100.000	100.000	100.000	100.000	96.732	100.000	100.000	100.000	100.000
MF598605 translation	88.562	88.562	100.000	100.000	100.000	100.000	100.000	100.000	100.000	100.000	100.000	89.869	89.216	100.000	100.000	100.000	100.000	100.000	100.000	100.000	100.000	100.000	100.000	100.000	100.000	100.000	100.000	100.000	100.000	100.000	100.000	100.000	100.000	100.000	100.000	100.000	100.000	100.000	100.000	100.000	100.000	100.000	100.000	100.000	96.732	100.000	100.000	100.000	100.000
MF598613 translation	88.562	88.562	100.000	100.000	100.000	100.000	100.000	100.000	100.000	100.000	100.000	89.869	89.216	100.000	100.000	100.000	100.000	100.000	100.000	100.000	100.000	100.000	100.000	100.000	100.000	100.000	100.000	100.000	100.000	100.000	100.000	100.000	100.000	100.000	100.000	100.000	100.000	100.000	100.000	100.000	100.000	100.000	100.000	100.000	96.732	100.000	100.000	100.000	100.000
MF598611 translation	88.562	88.562	100.000	100.000	100.000	100.000	100.000	100.000	100.000	100.000	100.000	89.869	89.216	100.000	100.000	100.000	100.000	100.000	100.000	100.000	100.000	100.000	100.000	100.000	100.000	100.000	100.000	100.000	100.000	100.000	100.000	100.000	100.000	100.000	100.000	100.000	100.000	100.000	100.000	100.000	100.000	100.000	100.000	100.000	96.732	100.000	100.000	100.000	100.000
MF598615 translation	88.562	88.562	100.000	100.000	100.000	100.000	100.000	100.000	100.000	100.000	100.000	89.869	89.216	100.000	100.000	100.000	100.000	100.000	100.000	100.000	100.000	100.000	100.000	100.000	100.000	100.000	100.000	100.000	100.000	100.000	100.000	100.000	100.000	100.000	100.000	100.000	100.000	100.000	100.000	100.000	100.000	100.000	100.000	100.000	96.732	100.000	100.000	100.000	100.000
MF598616 translation	88.562	88.562	100.000	100.000	100.000	100.000	100.000	100.000	100.000	100.000	100.000	89.869	89.216	100.000	100.000	100.000	100.000	100.000	100.000	100.000	100.000	100.000	100.000	100.000	100.000	100.000	100.000	100.000	100.000	100.000	100.000	100.000	100.000	100.000	100.000	100.000	100.000	100.000	100.000	100.000	100.000	100.000	100.000	100.000	96.732	100.000	100.000	100.000	100.000
MF598610 translation	88.562	88.562	100.000	100.000	100.000	100.000	100.000	100.000	100.000	100.000	100.000	89.869	89.216	100.000	100.000	100.000	100.000	100.000	100.000	100.000	100.000	100.000	100.000	100.000	100.000	100.000	100.000	100.000	100.000	100.000	100.000	100.000	100.000	100.000	100.000	100.000	100.000	100.000	100.000	100.000	100.000	100.000	100.000	100.000	96.732	100.000	100.000	100.000	100.000
MF598617 translation	88.562	88.562	100.000	100.000	100.000	100.000	100.000	100.000	100.000	100.000	100.000	89.869	89.216	100.000	100.000	100.000	100.000	100.000	100.000	100.000	100.000	100.000	100.000	100.000	100.000	100.000	100.000	100.000	100.000	100.000	100.000	100.000	100.000	100.000	100.000	100.000	100.000	100.000	100.000	100.000	100.000	100.000	100.000	100.000	96.732	100.000	100.000	100.000	100.000
MF598618 translation	88.562	88.562	100.000	100.000	100.000	100.000	100.000	100.000	100.000	100.000	100.000	89.869	89.216	100.000	100.000	100.000	100.000	100.000	100.000	100.000	100.000	100.000	100.000	100.000	100.000	100.000	100.000	100.000	100.000	100.000	100.000	100.000	100.000	100.000	100.000	100.000	100.000	100.000	100.000	100.000	100.000	100.000	100.000	100.000	96.732	100.000	100.000	100.000	100.000
MF598614 translation	88.562	88.562	100.000	100.000	100.000	100.000	100.000	100.000	100.000	100.000	100.000	89.869	89.216	100.000	100.000	100.000	100.000	100.000	100.000	100.000	100.000	100.000	100.000	100.000	100.000	100.000	100.000	100.000	100.000	100.000	100.000	100.000	100.000	100.000	100.000	100.000	100.000	100.000	100.000	100.000	100.000	100.000	100.000	100.000	96.732	100.000	100.000	100.000	100.000
MF598619 translation	88.562	88.562	100.000	100.000	100.000	100.000	100.000	100.000	100.000	100.000	100.000	89.869	89.216	100.000	100.000	100.000	100.000	100.000	100.000	100.000	100.000	100.000	100.000	100.000	100.000	100.000	100.000	100.000	100.000	100.000	100.000	100.000	100.000	100.000	100.000	100.000	100.000	100.000	100.000	100.000	100.000	100.000	100.000	100.000	96.732	100.000	100.000	100.000	100.000
MF598620 translation	88.562	88.562	100.000	100.000	100.000	100.000	100.000	100.000	100.000	100.000	100.000	89.869	89.216	100.000	100.000	100.000	100.000	100.000	100.000	100.000	100.000	100.000	100.000	100.000	100.000	100.000	100.000	100.000	100.000	100.000	100.000	100.000	100.000	100.000	100.000	100.000	100.000	100.000	100.000	100.000	100.000	100.000	100.000	100.000	96.732	100.000	100.000	100.000	100.000
MF598621 translation	88.562	88.562	100.000	100.000	100.000	100.000	100.000	100.000	100.000	100.000	100.000	89.869	89.216	100.000	100.000	100.000	100.000	100.000	100.000	100.000	100.000	100.000	100.000	100.000	100.000	100.000	100.000	100.000	100.000	100.000	100.000	100.000	100.000	100.000	100.000	100.000	100.000	100.000	100.000	100.000	100.000	100.000	100.000	100.000	96.732	100.000	100.000	100.000	100.000
MF598622 translation	88.562	88.562	100.000	100.000	100.000	100.000	100.000	100.000	100.000	100.000	100.000	89.869	89.216	100.000	100.000	100.000	100.000	100.000	100.000	100.000	100.000	100.000	100.000	100.000	100.000	100.000	100.000	100.000	100.000	100.000	100.000	100.000	100.000	100.000	100.000	100.000	100.000	100.000	100.000	100.000	100.000	100.000	100.000	100.000	96.732	100.000	100.000	100.000	100.000
MF598623 translation	88.562	88.562	100.000	100.000	100.000	100.000	100.000	100.000	100.000	100.000	100.000	89.869	89.216	100.000	100.000	100.000	100.000	100.000	100.000	100.000	100.000	100.000	100.000	100.000	100.000	100.000	100.000	100.000	100.000	100.000	100.000	100.000	100.000	100.000	100.000	100.000	100.000	100.000	100.000	100.000	100.000	100.000	100.000	100.000	96.732	100.000	100.000	100.000	100.000
MF598624 translation	88.562	88.562	100.000	100.000	100.000	100.000	100.000	100.000	100.000	100.000	100.000	89.869	89.216	100.000	100.000	100.000	100.000	100.000	100.000	100.000	100.000	100.000	100.000	100.000	100.000	100.000	100.000	100.000	100.000	100.000	100.000	100.000	100.000	100.000	100.000	100.000	100.000	100.000	100.000	100.000	100.000	100.000	100.000	100.000	96.732	100.000	100.000	100.000	100.000
MF598625 translation	88.562	88.562	100.000	100.000	100.000	100.000	100.000	100.000	100.000	100.000	100.000	89.869	89.216	100.000	100.000	100.000	100.000	100.000	100.000	100.000	100.000	100.000	100.000	100.000	100.000	100.000	100.000	100.000	100.000	100.000	100.000	100.000	100.000	100.000	100.000	100.000	100.000	100.000	100.000	100.000	100.000	100.000	100.000	100.000	96.732	100.000	100.000	100.000	100.000
MF598627 translation	88.562	88.562	100.000	100.000	100.000	100.000	100.000	100.000	100.000	100.000	100.000	89.869	89.216	100.000	100.000	100.000	100.000	100.000	100.000	100.000	100.000	100.000	100.000	100.000	100.000	100.000	100.000	100.000	100.000	100.000	100.000	100.000	100.000	100.000	100.000	100.000	100.000	100.000	100.000	100.000	100.000	100.000	100.000	100.000	96.732	100.000	100.000	100.000	100.000
MF598629 translation	88.562	88.562	100.000	100.000	100.000	100.000	100.000	100.000	100.000	100.000	100.000	89.869	89.216	100.000	100.000	100.000	100.000	100.000	100.000	100.000	100.000	100.000	100.000	100.000	100.000	100.000	100.000	100.000	100.000	100.000	100.000	100.000	100.000	100.000	100.000	100.000	100.000	100.000	100.000	100.000	100.000	100.000	100.000	100.000	96.732	100.000	100.000	100.000	100.000
MF598628 translation	88.562	88.562	100.000	100.000	100.000	100.000	100.000	100.000	100.000	100.000	100.000	89.869	89.216	100.000	100.000	100.000	100.000	100.000	100.000	100.000	100.000	100.000	100.000	100.000	100.000	100.000	100.000	100.000	100.000	100.000	100.000	100.000	100.000	100.000	100.000	100.000	100.000	100.000	100.000	100.000	100.000	100.000	100.000	100.000	96.732	100.000	100.000	100.000	100.000
MF598626 translation	88.562	88.562	100.000	100.000	100.000	100.000	100.000	100.000	100.000	100.000	100.000	89.869	89.216	100.000	100.000	100.000	100.000	100.000	100.000	100.000	100.000	100.000	100.000	100.000	100.000	100.000	100.000	100.000	100.000	100.000	100.000	100.000	100.000	100.000	100.000	100.000	100.000	100.000	100.000	100.000	100.000	100.000	100.000	100.000	96.732	100.000	100.000	100.000	100.000
MF598632 translation	88.562	88.562	100.000	100.000	100.000	100.000	100.000	100.000	100.000	100.000	100.000	89.869	89.216	100.000	100.000	100.000	100.000	100.000	100.000	100.000	100.000	100.000	100.000	100.000	100.000	100.000	100.000	100.000	100.000	100.000	100.000	100.000	100.000	100.000	100.000	100.000	100.000	100.000	100.000	100.000	100.000	100.000	100.000	100.000	96.732	100.000	100.000	100.000	100.000
MF598633 translation	88.562	88.562	100.000	100.000	100.000	100.000	100.000	100.000	100.000	100.000	100.000	89.869	89.216	100.000	100.000	100.000	100.000	100.000	100.000	100.000	100.000	100.000	100.000	100.000	100.000	100.000	100.000	100.000	100.000	100.000	100.000	100.000	100.000	100.000	100.000	100.000	100.000	100.000	100.000	100.000	100.000	100.000	100.000	100.000	96.732	100.000	100.000	100.000	100.000
MF598630 translation	88.562	88.562	100.000	100.000	100.000	100.000	100.000	100.000	100.000	100.000	100.000	89.869	89.216	100.000	100.000	100.000	100.000	100.000	100.000	100.000	100.000	100.000	100.000	100.000	100.000	100.000	100.000	100.000	100.000	100.000	100.000	100.000	100.000	100.000	100.000	100.000	100.000	100.000	100.000	100.000	100.000	100.000	100.000	100.000	96.732	100.000	100.000	100.000	100.000
MF598631 translation	88.562	88.562	100.000	100.000	100.000	100.000	100.000	100.000	100.000	100.000	100.000	89.869	89.216	100.000	100.000	100.000	100.000	100.000	100.000	100.000	100.000	100.000	100.000	100.000	100.000	100.000	100.000	100.000	100.000	100.000	100.000	100.000	100.000	100.000	100.000	100.000	100.000	100.000	100.000	100.000	100.000	100.000	100.000	100.000	96.732	100.000	100.000	100.000	100.000
MF598635 translation	88.562	88.562	100.000	100.000	100.000	100.000	100.000	100.000	100.000	100.000	100.000	89.869	89.216	100.000	100.000	100.000	100.000	100.000	100.000	100.000	100.000	100.000	100.000	100.000	100.000	100.000	100.000	100.000	100.000	100.000	100.000	100.000	100.000	100.000	100.000	100.000	100.000	100.000	100.000	100.000	100.000	100.000	100.000	100.000	96.732	100.000	100.000	100.000	100.000
MF598638 translation	88.562	88.562	100.000	100.000	100.000	100.000	100.000	100.000	100.000	100.000	100.000	89.869	89.216	100.000	100.000	100.000	100.000	100.000	100.000	100.000	100.000	100.000	100.000	100.000	100.000	100.000	100.000	100.000	100.000	100.000	100.000	100.000	100.000	100.000	100.000	100.000	100.000	100.000	100.000	100.000	100.000	100.000	100.000	100.000	96.732	100.000	100.000	100.000	100.000
MF598637 translation	88.562	88.562	100.000	100.000	100.000	100.000	100.000	100.000	100.000	100.000	100.000	89.869	89.216	100.000	100.000	100.000	100.000	100.000	100.000	100.000	100.000	100.000	100.000	100.000	100.000	100.000	100.000	100.000	100.000	100.000	100.000	100.000	100.000	100.000	100.000	100.000	100.000	100.000	100.000	100.000	100.000	100.000	100.000	100.000	96.732	100.000	100.000	100.000	100.000
MF598636 translation	88.562	88.562	100.000	100.000	100.000	100.000	100.000	100.000	100.000	100.000	100.000	89.869	89.216	100.000	100.000	100.000	100.000	100.000	100.000	100.000	100.000	100.000	100.000	100.000	100.000	100.000	100.000	100.000	100.000	100.000	100.000	100.000	100.000	100.000	100.000	100.000	100.000	100.000	100.000	100.000	100.000	100.000	100.000	100.000	96.732	100.000	100.000	100.000	100.000
MF598639 translation	88.562	88.562	100.000	100.000	100.000	100.000	100.000	100.000	100.000	100.000	100.000	89.869	89.216	100.000	100.000	100.000	100.000	100.000	100.000	100.000	100.000	100.000	100.000	100.000	100.000	100.000	100.000	100.000	100.000	100.000	100.000	100.000	100.000	100.000	100.000	100.000	100.000	100.000	100.000	100.000	100.000	100.000	100.000	100.000	96.732	100.000	100.000	100.000	100.000
MF598634 translation	88.562	88.562	100.000	100.000	100.000	100.000	100.000	100.000	100.000	100.000	100.000	89.869	89.216	100.000	100.000	100.000	100.000	100.000	100.000	100.000	100.000	100.000	100.000	100.000	100.000	100.000	100.000	100.000	100.000	100.000	100.000	100.000	100.000	100.000	100.000	100.000	100.000	100.000	100.000	100.000	100.000	100.000	100.000	100.000	96.732	100.000	100.000	100.000	100.000
MF598640 translation	88.562	88.562	100.000	100.000	100.000	100.000	100.000	100.000	100.000	100.000	100.000	89.869	89.216	100.000	100.000	100.000	100.000	100.000	100.000	100.000	100.000	100.000	100.000	100.000	100.000	100.000	100.000	100.000	100.000	100.000	100.000	100.000	100.000	100.000	100.000	100.000	100.000	100.000	100.000	100.000	100.000	100.000	100.000	100.000	96.732	100.000	100.000	100.000	100.000
MF598641 translation	88.562	88.562	100.000	100.000	100.000	100.000	100.000	100.000	100.000	100.000	100.000	89.869	89.216	100.000	100.000	100.000	100.000	100.000	100.000	100.000	100.000	100.000	100.000	100.000	100.000	100.000	100.000	100.000	100.000	100.000	100.000	100.000	100.000	100.000	100.000	100.000	100.000	100.000	100.000	100.000	100.000	100.000	100.000	100.000	96.732	100.000	100.000	100.000	100.000
MF598643 translation	88.562	88.562	100.000	100.000	100.000	100.000	100.000	100.000	100.000	100.000	100.000	89.869	89.216	100.000	100.000	100.000	100.000	100.000	100.000	100.000	100.000	100.000	100.000	100.000	100.000	100.000	100.000	100.000	100.000	100.000	100.000	100.000	100.000	100.000	100.000	100.000	100.000	100.000	100.000	100.000	100.000	100.000	100.000	100.000	96.732	100.000	100.000	100.000	100.000
MF598644 translation	88.562	88.562	100.000	100.000	100.000	100.000	100.000	100.000	100.000	100.000	100.000	89.869	89.216	100.000	100.000	100.000	100.000	100.000	100.000	100.000	100.000	100.000	100.000	100.000	100.000	100.000	100.000	100.000	100.000	100.000	100.000	100.000	100.000	100.000	100.000	100.000	100.000	100.000	100.000	100.000	100.000	100.000	100.000	100.000	96.732	100.000	100.000	100.000	100.000
MF598645 translation	88.562	88.562	100.000	100.000	100.000	100.000	100.000	100.000	100.000	100.000	100.000	89.869	89.216	100.000	100.000	100.000	100.000	100.000	100.000	100.000	100.000	100.000	100.000	100.000	100.000	100.000	100.000	100.000	100.000	100.000	100.000	100.000	100.000	100.000	100.000	100.000	100.000	100.000	100.000	100.000	100.000	100.000	100.000	100.000	96.732	100.000	100.000	100.000	100.000
MF598646 translation	88.562	88.562	100.000	100.000	100.000	100.000	100.000	100.000	100.000	100.000	100.000	89.869	89.216	100.000	100.000	100.000	100.000	100.000	100.000	100.000	100.000	100.000	100.000	100.000	100.000	100.000	100.000	100.000	100.000	100.000	100.000	100.000	100.000	100.000	100.000	100.000	100.000	100.000	100.000	100.000	100.000	100.000	100.000	100.000	96.732	100.000	100.000	100.000	100.000
MF598647 translation	88.562	88.562	100.000	100.000	100.000	100.000	100.000	100.000	100.000	100.000	100.000	89.869	89.216	100.000	100.000	100.000	100.000	100.000	100.000	100.000	100.000	100.000	100.000	100.000	100.000	100.000	100.000	100.000	100.000	100.000	100.000	100.000	100.000	100.000	100.000	100.000	100.000	100.000	100.000	100.000	100.000	100.000	100.000	100.000	96.732	100.000	100.000	100.000	100.000
MF598648 translation	88.562	88.562	100.000	100.000	100.000	100.000	100.000	100.000	100.000	100.000	100.000	89.869	89.216	100.000	100.000	100.000	100.000	100.000	100.000	100.000	100.000	100.000	100.000	100.000	100.000	100.000	100.000	100.000	100.000	100.000	100.000	100.000	100.000	100.000	100.000	100.000	100.000	100.000	100.000	100.000	100.000	100.000	100.000	100.000	96.732	100.000	100.000	100.000	100.000
MF598642 translation	88.562	88.562	100.000	100.000	100.000	100.000	100.000	100.000	100.000	100.000	100.000	89.869	89.216	100.000	100.000	100.000	100.000	100.000	100.000	100.000	100.000	100.000	100.000	100.000	100.000	100.000	100.000	100.000	100.000	100.000	100.000	100.000	100.000	100.000	100.000	100.000	100.000	100.000	100.000	100.000	100.000	100.000	100.000	100.000	96.732	100.000	100.000	100.000	100.000
MF598649 translation	88.562	88.562	100.000	100.000	100.000	100.000	100.000	100.000	100.000	100.000	100.000	89.869	89.216	100.000	100.000	100.000	100.000	100.000	100.000	100.000	100.000	100.000	100.000	100.000	100.000	100.000	100.000	100.000	100.000	100.000	100.000	100.000	100.000	100.000	100.000	100.000	100.000	100.000	100.000	100.000	100.000	100.000	100.000	100.000	96.732	100.000	100.000	100.000	100.000
MF598650 translation	88.562	88.562	100.000	100.000	100.000	100.000	100.000	100.000	100.000	100.000	100.000	89.869	89.216	100.000	100.000	100.000	100.000	100.000	100.000	100.000	100.000	100.000	100.000	100.000	100.000	100.000	100.000	100.000	100.000	100.000	100.000	100.000	100.000	100.000	100.000	100.000	100.000	100.000	100.000	100.000	100.000	100.000	100.000	100.000	96.732	100.000	100.000	100.000	100.000
MF598651 translation	88.562	88.562	100.000	100.000	100.000	100.000	100.000	100.000	100.000	100.000	100.000	89.869	89.216	100.000	100.000	100.000	100.000	100.000	100.000	100.000	100.000	100.000	100.000	100.000	100.000	100.000	100.000	100.000	100.000	100.000	100.000	100.000	100.000	100.000	100.000	100.000	100.000	100.000	100.000	100.000	100.000	100.000	100.000	100.000	96.732	100.000	100.000	100.000	100.000
MF598652 translation	88.562	88.562	100.000	100.000	100.000	100.000	100.000	100.000	100.000	100.000	100.000	89.869	89.216	100.000	100.000	100.000	100.000	100.000	100.000	100.000	100.000	100.000	100.000	100.000	100.000	100.000	100.000	100.000	100.000	100.000	100.000	100.000	100.000	100.000	100.000	100.000	100.000	100.000	100.000	100.000	100.000	100.000	100.000	100.000	96.732	100.000	100.000	100.000	100.000
MF598654 translation	88.562	88.562	100.000	100.000	100.000	100.000	100.000	100.000	100.000	100.000	100.000	89.869	89.216	100.000	100.000	100.000	100.000	100.000	100.000	100.000	100.000	100.000	100.000	100.000	100.000	100.000	100.000	100.000	100.000	100.000	100.000	100.000	100.000	100.000	100.000	100.000	100.000	100.000	100.000	100.000	100.000	100.000	100.000	100.000	96.732	100.000	100.000	100.000	100.000
MF598656 translation	88.562	88.562	100.000	100.000	100.000	100.000	100.000	100.000	100.000	100.000	100.000	89.869	89.216	100.000	100.000	100.000	100.000	100.000	100.000	100.000	100.000	100.000	100.000	100.000	100.000	100.000	100.000	100.000	100.000	100.000	100.000	100.000	100.000	100.000	100.000	100.000	100.000	100.000	100.000	100.000	100.000	100.000	100.000	100.000	96.732	100.000	100.000	100.000	100.000
MF598653 translation	88.562	88.562	100.000	100.000	100.000	100.000	100.000	100.000	100.000	100.000	100.000	89.869	89.216	100.000	100.000	100.000	100.000	100.000	100.000	100.000	100.000	100.000	100.000	100.000	100.000	100.000	100.000	100.000	100.000	100.000	100.000	100.000	100.000	100.000	100.000	100.000	100.000	100.000	100.000	100.000	100.000	100.000	100.000	100.000	96.732	100.000	100.000	100.000	100.000
MF598658 translation	88.562	88.562	100.000	100.000	100.000	100.000	100.000	100.000	100.000	100.000	100.000	89.869	89.216	100.000	100.000	100.000	100.000	100.000	100.000	100.000	100.000	100.000	100.000	100.000	100.000	100.000	100.000	100.000	100.000	100.000	100.000	100.000	100.000	100.000	100.000	100.000	100.000	100.000	100.000	100.000	100.000	100.000	100.000	100.000	96.732	100.000	100.000	100.000	100.000
MF598657 translation	88.562	88.562	100.000	100.000	100.000	100.000	100.000	100.000	100.000	100.000	100.000	89.869	89.216	100.000	100.000	100.000	100.000	100.000	100.000	100.000	100.000	100.000	100.000	100.000	100.000	100.000	100.000	100.000	100.000	100.000	100.000	100.000	100.000	100.000	100.000	100.000	100.000	100.000	100.000	100.000	100.000	100.000	100.000	100.000	96.732	100.000	100.000	100.000	100.000
MF598655 translation	88.562	88.562	100.000	100.000	100.000	100.000	100.000	100.000	100.000	100.000	100.000	89.869	89.216	100.000	100.000	100.000	100.000	100.000	100.000	100.000	100.000	100.000	100.000	100.000	100.000	100.000	100.000	100.000	100.000	100.000	100.000	100.000	100.000	100.000	100.000	100.000	100.000	100.000	100.000	100.000	100.000	100.000	100.000	100.000	96.732	100.000	100.000	100.000	100.000
MF598660 translation	88.562	88.562	100.000	100.000	100.000	100.000	100.000	100.000	100.000	100.000	100.000	89.869	89.216	100.000	100.000	100.000	100.000	100.000	100.000	100.000	100.000	100.000	100.000	100.000	100.000	100.000	100.000	100.000	100.000	100.000	100.000	100.000	100.000	100.000	100.000	100.000	100.000	100.000	100.000	100.000	100.000	100.000	100.000	100.000	96.732	100.000	100.000	100.000	100.000
MF598661 translation	88.562	88.562	100.000	100.000	100.000	100.000	100.000	100.000	100.000	100.000	100.000	89.869	89.216	100.000	100.000	100.000	100.000	100.000	100.000	100.000	100.000	100.000	100.000	100.000	100.000	100.000	100.000	100.000	100.000	100.000	100.000	100.000	100.000	100.000	100.000	100.000	100.000	100.000	100.000	100.000	100.000	100.000	100.000	100.000	96.732	100.000	100.000	100.000	100.000
MF598662 translation	88.562	88.562	100.000	100.000	100.000	100.000	100.000	100.000	100.000	100.000	100.000	89.869	89.216	100.000	100.000	100.000	100.000	100.000	100.000	100.000	100.000	100.000	100.000	100.000	100.000	100.000	100.000	100.000	100.000	100.000	100.000	100.000	100.000	100.000	100.000	100.000	100.000	100.000	100.000	100.000	100.000	100.000	100.000	100.000	96.732	100.000	100.000	100.000	100.000
MF598659 translation	88.562	88.562	100.000	100.000	100.000	100.000	100.000	100.000	100.000	100.000	100.000	89.869	89.216	100.000	100.000	100.000	100.000	100.000	100.000	100.000	100.000	100.000	100.000	100.000	100.000	100.000	100.000	100.000	100.000	100.000	100.000	100.000	100.000	100.000	100.000	100.000	100.000	100.000	100.000	100.000	100.000	100.000	100.000	100.000	96.732	100.000	100.000	100.000	100.000
MF598663 translation	88.562	88.562	100.000	100.000	100.000	100.000	100.000	100.000	100.000	100.000	100.000	89.869	89.216	100.000	100.000	100.000	100.000	100.000	100.000	100.000	100.000	100.000	100.000	100.000	100.000	100.000	100.000	100.000	100.000	100.000	100.000	100.000	100.000	100.000	100.000	100.000	100.000	100.000	100.000	100.000	100.000	100.000	100.000	100.000	96.732	100.000	100.000	100.000	100.000
MF598664 translation	88.562	88.562	100.000	100.000	100.000	100.000	100.000	100.000	100.000	100.000	100.000	89.869	89.216	100.000	100.000	100.000	100.000	100.000	100.000	100.000	100.000	100.000	100.000	100.000	100.000	100.000	100.000	100.000	100.000	100.000	100.000	100.000	100.000	100.000	100.000	100.000	100.000	100.000	100.000	100.000	100.000	100.000	100.000	100.000	96.732	100.000	100.000	100.000	100.000
MF598665 translation	88.562	88.562	100.000	100.000	100.000	100.000	100.000	100.000	100.000	100.000	100.000	89.869	89.216	100.000	100.000	100.000	100.000	100.000	100.000	100.000	100.000	100.000	100.000	100.000	100.000	100.000	100.000	100.000	100.000	100.000	100.000	100.000	100.000	100.000	100.000	100.000	100.000	100.000	100.000	100.000	100.000	100.000	100.000	100.000	96.732	100.000	100.000	100.000	100.000
MF598666 translation	88.562	88.562	100.000	100.000	100.000	100.000	100.000	100.000	100.000	100.000	100.000	89.869	89.216	100.000	100.000	100.000	100.000	100.000	100.000	100.000	100.000	100.000	100.000	100.000	100.000	100.000	100.000	100.000	100.000	100.000	100.000	100.000	100.000	100.000	100.000	100.000	100.000	100.000	100.000	100.000	100.000	100.000	100.000	100.000	96.732	100.000	100.000	100.000	100.000
MF598667 translation	88.562	88.562	100.000	100.000	100.000	100.000	100.000	100.000	100.000	100.000	100.000	89.869	89.216	100.000	100.000	100.000	100.000	100.000	100.000	100.000	100.000	100.000	100.000	100.000	100.000	100.000	100.000	100.000	100.000	100.000	100.000	100.000	100.000	100.000	100.000	100.000	100.000	100.000	100.000	100.000	100.000	100.000	100.000	100.000	96.732	100.000	100.000	100.000	100.000
MF598668 translation	88.562	88.562	100.000	100.000	100.000	100.000	100.000	100.000	100.000	100.000	100.000	89.869	89.216	100.000	100.000	100.000	100.000	100.000	100.000	100.000	100.000	100.000	100.000	100.000	100.000	100.000	100.000	100.000	100.000	100.000	100.000	100.000	100.000	100.000	100.000	100.000	100.000	100.000	100.000	100.000	100.000	100.000	100.000	100.000	96.732	100.000	100.000	100.000	100.000
MF598670 translation	88.562	88.562	100.000	100.000	100.000	100.000	100.000	100.000	100.000	100.000	100.000	89.869	89.216	100.000	100.000	100.000	100.000	100.000	100.000	100.000	100.000	100.000	100.000	100.000	100.000	100.000	100.000	100.000	100.000	100.000	100.000	100.000	100.000	100.000	100.000	100.000	100.000	100.000	100.000	100.000	100.000	100.000	100.000	100.000	96.732	100.000	100.000	100.000	100.000
MF598671 translation	88.562	88.562	100.000	100.000	100.000	100.000	100.000	100.000	100.000	100.000	100.000	89.869	89.216	100.000	100.000	100.000	100.000	100.000	100.000	100.000	100.000	100.000	100.000	100.000	100.000	100.000	100.000	100.000	100.000	100.000	100.000	100.000	100.000	100.000	100.000	100.000	100.000	100.000	100.000	100.000	100.000	100.000	100.000	100.000	96.732	100.000	100.000	100.000	100.000
MF598669 translation	88.562	88.562	100.000	100.000	100.000	100.000	100.000	100.000	100.000	100.000	100.000	89.869	89.216	100.000	100.000	100.000	100.000	100.000	100.000	100.000	100.000	100.000	100.000	100.000	100.000	100.000	100.000	100.000	100.000	100.000	100.000	100.000	100.000	100.000	100.000	100.000	100.000	100.000	100.000	100.000	100.000	100.000	100.000	100.000	96.732	100.000	100.000	100.000	100.000
MF598672 translation	88.562	88.562	100.000	100.000	100.000	100.000	100.000	100.000	100.000	100.000	100.000	89.869	89.216	100.000	100.000	100.000	100.000	100.000	100.000	100.000	100.000	100.000	100.000	100.000	100.000	100.000	100.000	100.000	100.000	100.000	100.000	100.000	100.000	100.000	100.000	100.000	100.000	100.000	100.000	100.000	100.000	100.000	100.000	100.000	96.732	100.000	100.000	100.000	100.000
MF598674 translation	88.562	88.562	100.000	100.000	100.000	100.000	100.000	100.000	100.000	100.000	100.000	89.869	89.216	100.000	100.000	100.000	100.000	100.000	100.000	100.000	100.000	100.000	100.000	100.000	100.000	100.000	100.000	100.000	100.000	100.000	100.000	100.000	100.000	100.000	100.000	100.000	100.000	100.000	100.000	100.000	100.000	100.000	100.000	100.000	96.732	100.000	100.000	100.000	100.000
MF598673 translation	88.562	88.562	100.000	100.000	100.000	100.000	100.000	100.000	100.000	100.000	100.000	89.869	89.216	100.000	100.000	100.000	100.000	100.000	100.000	100.000	100.000	100.000	100.000	100.000	100.000	100.000	100.000	100.000	100.000	100.000	100.000	100.000	100.000	100.000	100.000	100.000	100.000	100.000	100.000	100.000	100.000	100.000	100.000	100.000	96.732	100.000	100.000	100.000	100.000
MF598675 translation	88.562	88.562	100.000	100.000	100.000	100.000	100.000	100.000	100.000	100.000	100.000	89.869	89.216	100.000	100.000	100.000	100.000	100.000	100.000	100.000	100.000	100.000	100.000	100.000	100.000	100.000	100.000	100.000	100.000	100.000	100.000	100.000	100.000	100.000	100.000	100.000	100.000	100.000	100.000	100.000	100.000	100.000	100.000	100.000	96.732	100.000	100.000	100.000	100.000
MF598676 translation	88.562	88.562	100.000	100.000	100.000	100.000	100.000	100.000	100.000	100.000	100.000	89.869	89.216	100.000	100.000	100.000	100.000	100.000	100.000	100.000	100.000	100.000	100.000	100.000	100.000	100.000	100.000	100.000	100.000	100.000	100.000	100.000	100.000	100.000	100.000	100.000	100.000	100.000	100.000	100.000	100.000	100.000	100.000	100.000	96.732	100.000	100.000	100.000	100.000
MF598677 translation	88.562	88.562	100.000	100.000	100.000	100.000	100.000	100.000	100.000	100.000	100.000	89.869	89.216	100.000	100.000	100.000	100.000	100.000	100.000	100.000	100.000	100.000	100.000	100.000	100.000	100.000	100.000	100.000	100.000	100.000	100.000	100.000	100.000	100.000	100.000	100.000	100.000	100.000	100.000	100.000	100.000	100.000	100.000	100.000	96.732	100.000	100.000	100.000	100.000
MF598678 translation	88.562	88.562	100.000	100.000	100.000	100.000	100.000	100.000	100.000	100.000	100.000	89.869	89.216	100.000	100.000	100.000	100.000	100.000	100.000	100.000	100.000	100.000	100.000	100.000	100.000	100.000	100.000	100.000	100.000	100.000	100.000	100.000	100.000	100.000	100.000	100.000	100.000	100.000	100.000	100.000	100.000	100.000	100.000	100.000	96.732	100.000	100.000	100.000	100.000
MF598681 translation	88.562	88.562	100.000	100.000	100.000	100.000	100.000	100.000	100.000	100.000	100.000	89.869	89.216	100.000	100.000	100.000	100.000	100.000	100.000	100.000	100.000	100.000	100.000	100.000	100.000	100.000	100.000	100.000	100.000	100.000	100.000	100.000	100.000	100.000	100.000	100.000	100.000	100.000	100.000	100.000	100.000	100.000	100.000	100.000	96.732	100.000	100.000	100.000	100.000
MF598680 translation	88.562	88.562	100.000	100.000	100.000	100.000	100.000	100.000	100.000	100.000	100.000	89.869	89.216	100.000	100.000	100.000	100.000	100.000	100.000	100.000	100.000	100.000	100.000	100.000	100.000	100.000	100.000	100.000	100.000	100.000	100.000	100.000	100.000	100.000	100.000	100.000	100.000	100.000	100.000	100.000	100.000	100.000	100.000	100.000	96.732	100.000	100.000	100.000	100.000
MF598682 translation	88.562	88.562	100.000	100.000	100.000	100.000	100.000	100.000	100.000	100.000	100.000	89.869	89.216	100.000	100.000	100.000	100.000	100.000	100.000	100.000	100.000	100.000	100.000	100.000	100.000	100.000	100.000	100.000	100.000	100.000	100.000	100.000	100.000	100.000	100.000	100.000	100.000	100.000	100.000	100.000	100.000	100.000	100.000	100.000	96.732	100.000	100.000	100.000	100.000
MF598679 translation	88.562	88.562	100.000	100.000	100.000	100.000	100.000	100.000	100.000	100.000	100.000	89.869	89.216	100.000	100.000	100.000	100.000	100.000	100.000	100.000	100.000	100.000	100.000	100.000	100.000	100.000	100.000	100.000	100.000	100.000	100.000	100.000	100.000	100.000	100.000	100.000	100.000	100.000	100.000	100.000	100.000	100.000	100.000	100.000	96.732	100.000	100.000	100.000	100.000
MF598683 translation	88.562	88.562	100.000	100.000	100.000	100.000	100.000	100.000	100.000	100.000	100.000	89.869	89.216	100.000	100.000	100.000	100.000	100.000	100.000	100.000	100.000	100.000	100.000	100.000	100.000	100.000	100.000	100.000	100.000	100.000	100.000	100.000	100.000	100.000	100.000	100.000	100.000	100.000	100.000	100.000	100.000	100.000	100.000	100.000	96.732	100.000	100.000	100.000	100.000
MF598686 translation	88.562	88.562	100.000	100.000	100.000	100.000	100.000	100.000	100.000	100.000	100.000	89.869	89.216	100.000	100.000	100.000	100.000	100.000	100.000	100.000	100.000	100.000	100.000	100.000	100.000	100.000	100.000	100.000	100.000	100.000	100.000	100.000	100.000	100.000	100.000	100.000	100.000	100.000	100.000	100.000	100.000	100.000	100.000	100.000	96.732	100.000	100.000	100.000	100.000
MF598684 translation	88.562	88.562	100.000	100.000	100.000	100.000	100.000	100.000	100.000	100.000	100.000	89.869	89.216	100.000	100.000	100.000	100.000	100.000	100.000	100.000	100.000	100.000	100.000	100.000	100.000	100.000	100.000	100.000	100.000	100.000	100.000	100.000	100.000	100.000	100.000	100.000	100.000	100.000	100.000	100.000	100.000	100.000	100.000	100.000	96.732	100.000	100.000	100.000	100.000
MF598687 translation	88.562	88.562	100.000	100.000	100.000	100.000	100.000	100.000	100.000	100.000	100.000	89.869	89.216	100.000	100.000	100.000	100.000	100.000	100.000	100.000	100.000	100.000	100.000	100.000	100.000	100.000	100.000	100.000	100.000	100.000	100.000	100.000	100.000	100.000	100.000	100.000	100.000	100.000	100.000	100.000	100.000	100.000	100.000	100.000	96.732	100.000	100.000	100.000	100.000
MF598685 translation	88.562	88.562	100.000	100.000	100.000	100.000	100.000	100.000	100.000	100.000	100.000	89.869	89.216	100.000	100.000	100.000	100.000	100.000	100.000	100.000	100.000	100.000	100.000	100.000	100.000	100.000	100.000	100.000	100.000	100.000	100.000	100.000	100.000	100.000	100.000	100.000	100.000	100.000	100.000	100.000	100.000	100.000	100.000	100.000	96.732	100.000	100.000	100.000	100.000
MF598688 translation	88.562	88.562	100.000	100.000	100.000	100.000	100.000	100.000	100.000	100.000	100.000	89.869	89.216	100.000	100.000	100.000	100.000	100.000	100.000	100.000	100.000	100.000	100.000	100.000	100.000	100.000	100.000	100.000	100.000	100.000	100.000	100.000	100.000	100.000	100.000	100.000	100.000	100.000	100.000	100.000	100.000	100.000	100.000	100.000	96.732	100.000	100.000	100.000	100.000
MF598691 translation	88.562	88.562	100.000	100.000	100.000	100.000	100.000	100.000	100.000	100.000	100.000	89.869	89.216	100.000	100.000	100.000	100.000	100.000	100.000	100.000	100.000	100.000	100.000	100.000	100.000	100.000	100.000	100.000	100.000	100.000	100.000	100.000	100.000	100.000	100.000	100.000	100.000	100.000	100.000	100.000	100.000	100.000	100.000	100.000	96.732	100.000	100.000	100.000	100.000
MF598692 translation	88.562	88.562	100.000	100.000	100.000	100.000	100.000	100.000	100.000	100.000	100.000	89.869	89.216	100.000	100.000	100.000	100.000	100.000	100.000	100.000	100.000	100.000	100.000	100.000	100.000	100.000	100.000	100.000	100.000	100.000	100.000	100.000	100.000	100.000	100.000	100.000	100.000	100.000	100.000	100.000	100.000	100.000	100.000	100.000	96.732	100.000	100.000	100.000	100.000
MF598693 translation	88.562	88.562	100.000	100.000	100.000	100.000	100.000	100.000	100.000	100.000	100.000	89.869	89.216	100.000	100.000	100.000	100.000	100.000	100.000	100.000	100.000	100.000	100.000	100.000	100.000	100.000	100.000	100.000	100.000	100.000	100.000	100.000	100.000	100.000	100.000	100.000	100.000	100.000	100.000	100.000	100.000	100.000	100.000	100.000	96.732	100.000	100.000	100.000	100.000
MF598695 translation	88.562	88.562	100.000	100.000	100.000	100.000	100.000	100.000	100.000	100.000	100.000	89.869	89.216	100.000	100.000	100.000	100.000	100.000	100.000	100.000	100.000	100.000	100.000	100.000	100.000	100.000	100.000	100.000	100.000	100.000	100.000	100.000	100.000	100.000	100.000	100.000	100.000	100.000	100.000	100.000	100.000	100.000	100.000	100.000	96.732	100.000	100.000	100.000	100.000
MF598696 translation	88.562	88.562	100.000	100.000	100.000	100.000	100.000	100.000	100.000	100.000	100.000	89.869	89.216	100.000	100.000	100.000	100.000	100.000	100.000	100.000	100.000	100.000	100.000	100.000	100.000	100.000	100.000	100.000	100.000	100.000	100.000	100.000	100.000	100.000	100.000	100.000	100.000	100.000	100.000	100.000	100.000	100.000	100.000	100.000	96.732	100.000	100.000	100.000	100.000
MF598694 translation	88.562	88.562	100.000	100.000	100.000	100.000	100.000	100.000	100.000	100.000	100.000	89.869	89.216	100.000	100.000	100.000	100.000	100.000	100.000	100.000	100.000	100.000	100.000	100.000	100.000	100.000	100.000	100.000	100.000	100.000	100.000	100.000	100.000	100.000	100.000	100.000	100.000	100.000	100.000	100.000	100.000	100.000	100.000	100.000	96.732	100.000	100.000	100.000	100.000
MF598690 translation	88.562	88.562	100.000	100.000	100.000	100.000	100.000	100.000	100.000	100.000	100.000	89.869	89.216	100.000	100.000	100.000	100.000	100.000	100.000	100.000	100.000	100.000	100.000	100.000	100.000	100.000	100.000	100.000	100.000	100.000	100.000	100.000	100.000	100.000	100.000	100.000	100.000	100.000	100.000	100.000	100.000	100.000	100.000	100.000	96.732	100.000	100.000	100.000	100.000
MF598698 translation	88.562	88.562	100.000	100.000	100.000	100.000	100.000	100.000	100.000	100.000	100.000	89.869	89.216	100.000	100.000	100.000	100.000	100.000	100.000	100.000	100.000	100.000	100.000	100.000	100.000	100.000	100.000	100.000	100.000	100.000	100.000	100.000	100.000	100.000	100.000	100.000	100.000	100.000	100.000	100.000	100.000	100.000	100.000	100.000	96.732	100.000	100.000	100.000	100.000
MF598697 translation	88.562	88.562	100.000	100.000	100.000	100.000	100.000	100.000	100.000	100.000	100.000	89.869	89.216	100.000	100.000	100.000	100.000	100.000	100.000	100.000	100.000	100.000	100.000	100.000	100.000	100.000	100.000	100.000	100.000	100.000	100.000	100.000	100.000	100.000	100.000	100.000	100.000	100.000	100.000	100.000	100.000	100.000	100.000	100.000	96.732	100.000	100.000	100.000	100.000
MG546330 translation	88.562	88.562	100.000	100.000	100.000	100.000	100.000	100.000	100.000	100.000	100.000	89.869	89.216	100.000	100.000	100.000	100.000	100.000	100.000	100.000	100.000	100.000	100.000	100.000	100.000	100.000	100.000	100.000	100.000	100.000	100.000	100.000	100.000	100.000	100.000	100.000	100.000	100.000	100.000	100.000	100.000	100.000	100.000	100.000	96.732	100.000	100.000	100.000	100.000
MG546331 translation	88.562	88.562	100.000	100.000	100.000	100.000	100.000	100.000	100.000	100.000	100.000	89.869	89.216	100.000	100.000	100.000	100.000	100.000	100.000	100.000	100.000	100.000	100.000	100.000	100.000	100.000	100.000	100.000	100.000	100.000	100.000	100.000	100.000	100.000	100.000	100.000	100.000	100.000	100.000	100.000	100.000	100.000	100.000	100.000	96.732	100.000	100.000	100.000	100.000
KY673148 translation	88.235	88.235	99.673	99.673	99.673	99.673	99.673	99.673	99.673	99.673	99.673	89.542	88.889	99.673	99.673	99.673	99.673	99.673	99.673	99.673	99.673	99.673	99.673	99.673	99.673	99.673	99.673	99.673	99.673	99.673	99.673	99.673	99.673	99.673	99.673	99.673	99.673	99.673	99.673	99.673	99.673	99.673	99.673	99.673	96.405	99.673	99.673	99.673	99.673
MG912595 translation	88.235	88.235	99.673	99.673	99.673	99.673	99.673	99.673	99.673	99.673	99.673	89.542	88.889	99.673	99.673	99.673	99.673	99.673	99.673	99.673	99.673	99.673	99.673	99.673	99.673	99.673	99.673	99.673	99.673	99.673	99.673	99.673	99.673	99.673	99.673	99.673	99.673	99.673	99.673	99.673	99.673	99.673	99.673	99.673	96.405	99.673	99.673	99.673	99.673
MG912596 translation	88.235	88.235	99.673	99.673	99.673	99.673	99.673	99.673	99.673	99.673	99.673	89.542	88.889	99.673	99.673	99.673	99.673	99.673	99.673	99.673	99.673	99.673	99.673	99.673	99.673	99.673	99.673	99.673	99.673	99.673	99.673	99.673	99.673	99.673	99.673	99.673	99.673	99.673	99.673	99.673	99.673	99.673	99.673	99.673	96.405	99.673	99.673	99.673	99.673
MG912597 translation	88.235	88.235	99.673	99.673	99.673	99.673	99.673	99.673	99.673	99.673	99.673	89.542	88.889	99.673	99.673	99.673	99.673	99.673	99.673	99.673	99.673	99.673	99.673	99.673	99.673	99.673	99.673	99.673	99.673	99.673	99.673	99.673	99.673	99.673	99.673	99.673	99.673	99.673	99.673	99.673	99.673	99.673	99.673	99.673	96.405	99.673	99.673	99.673	99.673
MG366880 translation	88.562	88.562	100.000	100.000	100.000	100.000	100.000	100.000	100.000	100.000	100.000	89.869	89.216	100.000	100.000	100.000	100.000	100.000	100.000	100.000	100.000	100.000	100.000	100.000	100.000	100.000	100.000	100.000	100.000	100.000	100.000	100.000	100.000	100.000	100.000	100.000	100.000	100.000	100.000	100.000	100.000	100.000	100.000	100.000	96.732	100.000	100.000	100.000	100.000
MG912598 translation	88.235	88.235	99.673	99.673	99.673	99.673	99.673	99.673	99.673	99.673	99.673	89.542	88.889	99.673	99.673	99.673	99.673	99.673	99.673	99.673	99.673	99.673	99.673	99.673	99.673	99.673	99.673	99.673	99.673	99.673	99.673	99.673	99.673	99.673	99.673	99.673	99.673	99.673	99.673	99.673	99.673	99.673	99.673	99.673	96.405	99.673	99.673	99.673	99.673
MG912599 translation	88.235	88.235	99.673	99.673	99.673	99.673	99.673	99.673	99.673	99.673	99.673	89.542	88.889	99.673	99.673	99.673	99.673	99.673	99.673	99.673	99.673	99.673	99.673	99.673	99.673	99.673	99.673	99.673	99.673	99.673	99.673	99.673	99.673	99.673	99.673	99.673	99.673	99.673	99.673	99.673	99.673	99.673	99.673	99.673	96.405	99.673	99.673	99.673	99.673
MG366881 translation	88.235	88.235	99.673	99.673	99.673	99.673	99.673	99.673	99.673	99.673	99.673	89.542	88.889	99.673	99.673	99.673	99.673	99.673	99.673	99.673	99.673	99.673	99.673	99.673	99.673	99.673	99.673	99.673	99.673	99.673	99.673	99.673	99.673	99.673	99.673	99.673	99.673	99.673	99.673	99.673	99.673	99.673	99.673	99.673	96.405	99.673	99.673	99.673	99.673
MG366882 translation	88.235	88.235	99.673	99.673	99.673	99.673	99.673	99.673	99.673	99.673	99.673	89.542	88.889	99.673	99.673	99.673	99.673	99.673	99.673	99.673	99.673	99.673	99.673	99.673	99.673	99.673	99.673	99.673	99.673	99.673	99.673	99.673	99.673	99.673	99.673	99.673	99.673	99.673	99.673	99.673	99.673	99.673	99.673	99.673	96.405	99.673	99.673	99.673	99.673
MG912607 translation	88.562	88.562	100.000	100.000	100.000	100.000	100.000	100.000	100.000	100.000	100.000	89.869	89.216	100.000	100.000	100.000	100.000	100.000	100.000	100.000	100.000	100.000	100.000	100.000	100.000	100.000	100.000	100.000	100.000	100.000	100.000	100.000	100.000	100.000	100.000	100.000	100.000	100.000	100.000	100.000	100.000	100.000	100.000	100.000	96.732	100.000	100.000	100.000	100.000
MG912602 translation	88.235	88.235	99.673	99.673	99.673	99.673	99.673	99.673	99.673	99.673	99.673	89.542	88.889	99.673	99.673	99.673	99.673	99.673	99.673	99.673	99.673	99.673	99.673	99.673	99.673	99.673	99.673	99.673	99.673	99.673	99.673	99.673	99.673	99.673	99.673	99.673	99.673	99.673	99.673	99.673	99.673	99.673	99.673	99.673	96.405	99.673	99.673	99.673	99.673
MG912604 translation	88.235	88.235	99.673	99.673	99.673	99.673	99.673	99.673	99.673	99.673	99.673	89.542	88.889	99.673	99.673	99.673	99.673	99.673	99.673	99.673	99.673	99.673	99.673	99.673	99.673	99.673	99.673	99.673	99.673	99.673	99.673	99.673	99.673	99.673	99.673	99.673	99.673	99.673	99.673	99.673	99.673	99.673	99.673	99.673	96.405	99.673	99.673	99.673	99.673
MG912600 translation	87.923	87.923	99.361	99.361	99.361	99.361	99.361	99.361	99.361	99.361	99.361	89.231	88.577	99.361	99.361	99.361	99.361	99.361	99.361	99.361	99.361	99.361	99.361	99.361	99.361	99.361	99.361	99.361	99.361	99.361	99.361	99.361	99.361	99.361	99.361	99.361	99.361	99.361	99.361	99.361	99.361	99.361	99.361	99.361	96.093	99.361	99.361	99.361	99.361
MG912603 translation	88.235	88.235	99.673	99.673	99.673	99.673	99.673	99.673	99.673	99.673	99.673	89.542	88.889	99.673	99.673	99.673	99.673	99.673	99.673	99.673	99.673	99.673	99.673	99.673	99.673	99.673	99.673	99.673	99.673	99.673	99.673	99.673	99.673	99.673	99.673	99.673	99.673	99.673	99.673	99.673	99.673	99.673	99.673	99.673	96.405	99.673	99.673	99.673	99.673
MG912608 translation	88.562	88.562	100.000	100.000	100.000	100.000	100.000	100.000	100.000	100.000	100.000	89.869	89.216	100.000	100.000	100.000	100.000	100.000	100.000	100.000	100.000	100.000	100.000	100.000	100.000	100.000	100.000	100.000	100.000	100.000	100.000	100.000	100.000	100.000	100.000	100.000	100.000	100.000	100.000	100.000	100.000	100.000	100.000	100.000	96.732	100.000	100.000	100.000	100.000
MG912605 translation	88.235	88.235	99.673	99.673	99.673	99.673	99.673	99.673	99.673	99.673	99.673	89.542	88.889	99.673	99.673	99.673	99.673	99.673	99.673	99.673	99.673	99.673	99.673	99.673	99.673	99.673	99.673	99.673	99.673	99.673	99.673	99.673	99.673	99.673	99.673	99.673	99.673	99.673	99.673	99.673	99.673	99.673	99.673	99.673	96.405	99.673	99.673	99.673	99.673
MG912606 translation	88.235	88.235	99.673	99.673	99.673	99.673	99.673	99.673	99.673	99.673	99.673	89.542	88.889	99.673	99.673	99.673	99.673	99.673	99.673	99.673	99.673	99.673	99.673	99.673	99.673	99.673	99.673	99.673	99.673	99.673	99.673	99.673	99.673	99.673	99.673	99.673	99.673	99.673	99.673	99.673	99.673	99.673	99.673	99.673	96.405	99.673	99.673	99.673	99.673
MG366883 translation	88.235	88.235	99.673	99.673	99.673	99.673	99.673	99.673	99.673	99.673	99.673	89.542	88.889	99.673	99.673	99.673	99.673	99.673	99.673	99.673	99.673	99.673	99.673	99.673	99.673	99.673	99.673	99.673	99.673	99.673	99.673	99.673	99.673	99.673	99.673	99.673	99.673	99.673	99.673	99.673	99.673	99.673	99.673	99.673	96.405	99.673	99.673	99.673	99.673
MG912601 translation	88.235	88.235	99.673	99.673	99.673	99.673	99.673	99.673	99.673	99.673	99.673	89.542	88.889	99.673	99.673	99.673	99.673	99.673	99.673	99.673	99.673	99.673	99.673	99.673	99.673	99.673	99.673	99.673	99.673	99.673	99.673	99.673	99.673	99.673	99.673	99.673	99.673	99.673	99.673	99.673	99.673	99.673	99.673	99.673	96.405	99.673	99.673	99.673	99.673
KY581684 translation	88.562	88.562	100.000	100.000	100.000	100.000	100.000	100.000	100.000	100.000	100.000	89.869	89.216	100.000	100.000	100.000	100.000	100.000	100.000	100.000	100.000	100.000	100.000	100.000	100.000	100.000	100.000	100.000	100.000	100.000	100.000	100.000	100.000	100.000	100.000	100.000	100.000	100.000	100.000	100.000	100.000	100.000	100.000	100.000	96.732	100.000	100.000	100.000	100.000
KY581685 translation	88.562	88.562	100.000	100.000	100.000	100.000	100.000	100.000	100.000	100.000	100.000	89.869	89.216	100.000	100.000	100.000	100.000	100.000	100.000	100.000	100.000	100.000	100.000	100.000	100.000	100.000	100.000	100.000	100.000	100.000	100.000	100.000	100.000	100.000	100.000	100.000	100.000	100.000	100.000	100.000	100.000	100.000	100.000	100.000	96.732	100.000	100.000	100.000	100.000
KY581689 translation	88.562	88.562	100.000	100.000	100.000	100.000	100.000	100.000	100.000	100.000	100.000	89.869	89.216	100.000	100.000	100.000	100.000	100.000	100.000	100.000	100.000	100.000	100.000	100.000	100.000	100.000	100.000	100.000	100.000	100.000	100.000	100.000	100.000	100.000	100.000	100.000	100.000	100.000	100.000	100.000	100.000	100.000	100.000	100.000	96.732	100.000	100.000	100.000	100.000
KY581686 translation	88.562	88.562	100.000	100.000	100.000	100.000	100.000	100.000	100.000	100.000	100.000	89.869	89.216	100.000	100.000	100.000	100.000	100.000	100.000	100.000	100.000	100.000	100.000	100.000	100.000	100.000	100.000	100.000	100.000	100.000	100.000	100.000	100.000	100.000	100.000	100.000	100.000	100.000	100.000	100.000	100.000	100.000	100.000	100.000	96.732	100.000	100.000	100.000	100.000
KY581687 translation	88.562	88.562	100.000	100.000	100.000	100.000	100.000	100.000	100.000	100.000	100.000	89.869	89.216	100.000	100.000	100.000	100.000	100.000	100.000	100.000	100.000	100.000	100.000	100.000	100.000	100.000	100.000	100.000	100.000	100.000	100.000	100.000	100.000	100.000	100.000	100.000	100.000	100.000	100.000	100.000	100.000	100.000	100.000	100.000	96.732	100.000	100.000	100.000	100.000
KY581688 translation	88.562	88.562	100.000	100.000	100.000	100.000	100.000	100.000	100.000	100.000	100.000	89.869	89.216	100.000	100.000	100.000	100.000	100.000	100.000	100.000	100.000	100.000	100.000	100.000	100.000	100.000	100.000	100.000	100.000	100.000	100.000	100.000	100.000	100.000	100.000	100.000	100.000	100.000	100.000	100.000	100.000	100.000	100.000	100.000	96.732	100.000	100.000	100.000	100.000
KY581691 translation	88.562	88.562	100.000	100.000	100.000	100.000	100.000	100.000	100.000	100.000	100.000	89.869	89.216	100.000	100.000	100.000	100.000	100.000	100.000	100.000	100.000	100.000	100.000	100.000	100.000	100.000	100.000	100.000	100.000	100.000	100.000	100.000	100.000	100.000	100.000	100.000	100.000	100.000	100.000	100.000	100.000	100.000	100.000	100.000	96.732	100.000	100.000	100.000	100.000
KY581692 translation	88.562	88.562	100.000	100.000	100.000	100.000	100.000	100.000	100.000	100.000	100.000	89.869	89.216	100.000	100.000	100.000	100.000	100.000	100.000	100.000	100.000	100.000	100.000	100.000	100.000	100.000	100.000	100.000	100.000	100.000	100.000	100.000	100.000	100.000	100.000	100.000	100.000	100.000	100.000	100.000	100.000	100.000	100.000	100.000	96.732	100.000	100.000	100.000	100.000
KY581693 translation	88.562	88.562	100.000	100.000	100.000	100.000	100.000	100.000	100.000	100.000	100.000	89.869	89.216	100.000	100.000	100.000	100.000	100.000	100.000	100.000	100.000	100.000	100.000	100.000	100.000	100.000	100.000	100.000	100.000	100.000	100.000	100.000	100.000	100.000	100.000	100.000	100.000	100.000	100.000	100.000	100.000	100.000	100.000	100.000	96.732	100.000	100.000	100.000	100.000
KY581690 translation	88.562	88.562	100.000	100.000	100.000	100.000	100.000	100.000	100.000	100.000	100.000	89.869	89.216	100.000	100.000	100.000	100.000	100.000	100.000	100.000	100.000	100.000	100.000	100.000	100.000	100.000	100.000	100.000	100.000	100.000	100.000	100.000	100.000	100.000	100.000	100.000	100.000	100.000	100.000	100.000	100.000	100.000	100.000	100.000	96.732	100.000	100.000	100.000	100.000
KY581694 translation	88.562	88.562	100.000	100.000	100.000	100.000	100.000	100.000	100.000	100.000	100.000	89.869	89.216	100.000	100.000	100.000	100.000	100.000	100.000	100.000	100.000	100.000	100.000	100.000	100.000	100.000	100.000	100.000	100.000	100.000	100.000	100.000	100.000	100.000	100.000	100.000	100.000	100.000	100.000	100.000	100.000	100.000	100.000	100.000	96.732	100.000	100.000	100.000	100.000
MF598689 translation	88.562	88.562	100.000	100.000	100.000	100.000	100.000	100.000	100.000	100.000	100.000	89.869	89.216	100.000	100.000	100.000	100.000	100.000	100.000	100.000	100.000	100.000	100.000	100.000	100.000	100.000	100.000	100.000	100.000	100.000	100.000	100.000	100.000	100.000	100.000	100.000	100.000	100.000	100.000	100.000	100.000	100.000	100.000	100.000	96.732	100.000	100.000	100.000	100.000
MN723542 translation	88.562	88.562	100.000	100.000	100.000	100.000	100.000	100.000	100.000	100.000	100.000	89.869	89.216	100.000	100.000	100.000	100.000	100.000	100.000	100.000	100.000	100.000	100.000	100.000	100.000	100.000	100.000	100.000	100.000	100.000	100.000	100.000	100.000	100.000	100.000	100.000	100.000	100.000	100.000	100.000	100.000	100.000	100.000	100.000	96.732	100.000	100.000	100.000	100.000
KT026456 translation	88.562	88.562	100.000	100.000	100.000	100.000	100.000	100.000	100.000	100.000	100.000	89.869	89.216	100.000	100.000	100.000	100.000	100.000	100.000	100.000	100.000	100.000	100.000	100.000	100.000	100.000	100.000	100.000	100.000	100.000	100.000	100.000	100.000	100.000	100.000	100.000	100.000	100.000	100.000	100.000	100.000	100.000	100.000	100.000	96.732	100.000	100.000	100.000	100.000
MN723543 translation	88.562	88.562	100.000	100.000	100.000	100.000	100.000	100.000	100.000	100.000	100.000	89.869	89.216	100.000	100.000	100.000	100.000	100.000	100.000	100.000	100.000	100.000	100.000	100.000	100.000	100.000	100.000	100.000	100.000	100.000	100.000	100.000	100.000	100.000	100.000	100.000	100.000	100.000	100.000	100.000	100.000	100.000	100.000	100.000	96.732	100.000	100.000	100.000	100.000
KT026453 translation	88.562	88.562	100.000	100.000	100.000	100.000	100.000	100.000	100.000	100.000	100.000	89.869	89.216	100.000	100.000	100.000	100.000	100.000	100.000	100.000	100.000	100.000	100.000	100.000	100.000	100.000	100.000	100.000	100.000	100.000	100.000	100.000	100.000	100.000	100.000	100.000	100.000	100.000	100.000	100.000	100.000	100.000	100.000	100.000	96.732	100.000	100.000	100.000	100.000
KT026455 translation	88.562	88.562	100.000	100.000	100.000	100.000	100.000	100.000	100.000	100.000	100.000	89.869	89.216	100.000	100.000	100.000	100.000	100.000	100.000	100.000	100.000	100.000	100.000	100.000	100.000	100.000	100.000	100.000	100.000	100.000	100.000	100.000	100.000	100.000	100.000	100.000	100.000	100.000	100.000	100.000	100.000	100.000	100.000	100.000	96.732	100.000	100.000	100.000	100.000
MT576585 translation	88.562	88.562	99.673	99.673	99.673	99.673	99.673	99.673	99.673	99.673	99.673	89.869	89.216	99.673	99.673	99.673	99.673	99.673	99.673	99.673	99.673	99.673	99.673	99.673	99.673	99.673	99.673	99.673	99.673	99.673	99.673	99.673	99.673	99.673	99.673	99.673	99.673	99.673	99.673	99.673	99.673	99.673	99.673	99.673	96.405	99.673	99.673	99.673	99.673
MT361640 translation	88.562	88.562	100.000	100.000	100.000	100.000	100.000	100.000	100.000	100.000	100.000	89.869	89.216	100.000	100.000	100.000	100.000	100.000	100.000	100.000	100.000	100.000	100.000	100.000	100.000	100.000	100.000	100.000	100.000	100.000	100.000	100.000	100.000	100.000	100.000	100.000	100.000	100.000	100.000	100.000	100.000	100.000	100.000	100.000	96.732	100.000	100.000	100.000	100.000
MK129253 translation	88.235	88.235	99.673	99.673	99.673	99.673	99.673	99.673	99.673	99.673	99.673	89.542	88.889	99.673	99.673	99.673	99.673	99.673	99.673	99.673	99.673	99.673	99.673	99.673	99.673	99.673	99.673	99.673	99.673	99.673	99.673	99.673	99.673	99.673	99.673	99.673	99.673	99.673	99.673	99.673	99.673	99.673	99.673	99.673	96.405	99.673	99.673	99.673	99.673
NC_038294 translation	88.562	88.562	100.000	100.000	100.000	100.000	100.000	100.000	100.000	100.000	100.000	89.869	89.216	100.000	100.000	100.000	100.000	100.000	100.000	100.000	100.000	100.000	100.000	100.000	100.000	100.000	100.000	100.000	100.000	100.000	100.000	100.000	100.000	100.000	100.000	100.000	100.000	100.000	100.000	100.000	100.000	100.000	100.000	100.000	96.732	100.000	100.000	100.000	100.000
KC164505 translation	88.562	88.562	100.000	100.000	100.000	100.000	100.000	100.000	100.000	100.000	100.000	89.869	89.216	100.000	100.000	100.000	100.000	100.000	100.000	100.000	100.000	100.000	100.000	100.000	100.000	100.000	100.000	100.000	100.000	100.000	100.000	100.000	100.000	100.000	100.000	100.000	100.000	100.000	100.000	100.000	100.000	100.000	100.000	100.000	96.732	100.000	100.000	100.000	100.000
KU242423 translation	88.562	88.562	100.000	100.000	100.000	100.000	100.000	100.000	100.000	100.000	100.000	89.869	89.216	100.000	100.000	100.000	100.000	100.000	100.000	100.000	100.000	100.000	100.000	100.000	100.000	100.000	100.000	100.000	100.000	100.000	100.000	100.000	100.000	100.000	100.000	100.000	100.000	100.000	100.000	100.000	100.000	100.000	100.000	100.000	96.732	100.000	100.000	100.000	100.000
KU242424 translation	88.562	88.562	100.000	100.000	100.000	100.000	100.000	100.000	100.000	100.000	100.000	89.869	89.216	100.000	100.000	100.000	100.000	100.000	100.000	100.000	100.000	100.000	100.000	100.000	100.000	100.000	100.000	100.000	100.000	100.000	100.000	100.000	100.000	100.000	100.000	100.000	100.000	100.000	100.000	100.000	100.000	100.000	100.000	100.000	96.732	100.000	100.000	100.000	100.000
KU233363 translation	88.562	88.562	100.000	100.000	100.000	100.000	100.000	100.000	100.000	100.000	100.000	89.869	89.216	100.000	100.000	100.000	100.000	100.000	100.000	100.000	100.000	100.000	100.000	100.000	100.000	100.000	100.000	100.000	100.000	100.000	100.000	100.000	100.000	100.000	100.000	100.000	100.000	100.000	100.000	100.000	100.000	100.000	100.000	100.000	96.732	100.000	100.000	100.000	100.000
MK967708 translation	88.562	88.562	99.346	99.346	99.346	99.346	99.346	99.346	99.346	99.346	99.346	89.869	89.216	99.346	99.346	99.346	99.346	99.346	99.346	99.346	99.346	99.346	99.346	99.346	99.346	99.346	99.346	99.346	99.346	99.346	99.346	99.346	99.346	99.346	99.346	99.346	99.346	99.346	99.346	99.346	99.346	99.346	99.346	99.346	96.732	99.346	99.346	99.346	99.346
MG923469 translation	88.889	88.889	99.673	99.673	99.673	99.673	99.673	99.673	99.673	99.673	99.673	90.196	89.542	99.673	99.673	99.673	99.673	99.673	99.673	99.673	99.673	99.673	99.673	99.673	99.673	99.673	99.673	99.673	99.673	99.673	99.673	99.673	99.673	99.673	99.673	99.673	99.673	99.673	99.673	99.673	99.673	99.673	99.673	99.673	97.059	99.673	99.673	99.673	99.673
MG923473 translation	88.889	88.889	99.673	99.673	99.673	99.673	99.673	99.673	99.673	99.673	99.673	90.196	89.542	99.673	99.673	99.673	99.673	99.673	99.673	99.673	99.673	99.673	99.673	99.673	99.673	99.673	99.673	99.673	99.673	99.673	99.673	99.673	99.673	99.673	99.673	99.673	99.673	99.673	99.673	99.673	99.673	99.673	99.673	99.673	97.059	99.673	99.673	99.673	99.673
MG923476 translation	88.562	88.562	99.346	99.346	99.346	99.346	99.346	99.346	99.346	99.346	99.346	89.869	89.216	99.346	99.346	99.346	99.346	99.346	99.346	99.346	99.346	99.346	99.346	99.346	99.346	99.346	99.346	99.346	99.346	99.346	99.346	99.346	99.346	99.346	99.346	99.346	99.346	99.346	99.346	99.346	99.346	99.346	99.346	99.346	96.732	99.346	99.346	99.346	99.346
MG923479 translation	88.562	88.562	99.346	99.346	99.346	99.346	99.346	99.346	99.346	99.346	99.346	89.869	89.216	99.346	99.346	99.346	99.346	99.346	99.346	99.346	99.346	99.346	99.346	99.346	99.346	99.346	99.346	99.346	99.346	99.346	99.346	99.346	99.346	99.346	99.346	99.346	99.346	99.346	99.346	99.346	99.346	99.346	99.346	99.346	96.732	99.346	99.346	99.346	99.346
MG923478 translation	88.562	88.562	99.346	99.346	99.346	99.346	99.346	99.346	99.346	99.346	99.346	89.869	89.216	99.346	99.346	99.346	99.346	99.346	99.346	99.346	99.346	99.346	99.346	99.346	99.346	99.346	99.346	99.346	99.346	99.346	99.346	99.346	99.346	99.346	99.346	99.346	99.346	99.346	99.346	99.346	99.346	99.346	99.346	99.346	96.732	99.346	99.346	99.346	99.346
MG923481 translation	88.562	88.562	99.346	99.346	99.346	99.346	99.346	99.346	99.346	99.346	99.346	89.869	89.216	99.346	99.346	99.346	99.346	99.346	99.346	99.346	99.346	99.346	99.346	99.346	99.346	99.346	99.346	99.346	99.346	99.346	99.346	99.346	99.346	99.346	99.346	99.346	99.346	99.346	99.346	99.346	99.346	99.346	99.346	99.346	96.732	99.346	99.346	99.346	99.346
MG923480 translation	88.562	88.562	99.346	99.346	99.346	99.346	99.346	99.346	99.346	99.346	99.346	89.869	89.216	99.346	99.346	99.346	99.346	99.346	99.346	99.346	99.346	99.346	99.346	99.346	99.346	99.346	99.346	99.346	99.346	99.346	99.346	99.346	99.346	99.346	99.346	99.346	99.346	99.346	99.346	99.346	99.346	99.346	99.346	99.346	96.732	99.346	99.346	99.346	99.346
MG923475 translation	88.562	88.562	99.346	99.346	99.346	99.346	99.346	99.346	99.346	99.346	99.346	89.869	89.216	99.346	99.346	99.346	99.346	99.346	99.346	99.346	99.346	99.346	99.346	99.346	99.346	99.346	99.346	99.346	99.346	99.346	99.346	99.346	99.346	99.346	99.346	99.346	99.346	99.346	99.346	99.346	99.346	99.346	99.346	99.346	96.732	99.346	99.346	99.346	99.346
MG923477 translation	88.562	88.562	99.346	99.346	99.346	99.346	99.346	99.346	99.346	99.346	99.346	89.869	89.216	99.346	99.346	99.346	99.346	99.346	99.346	99.346	99.346	99.346	99.346	99.346	99.346	99.346	99.346	99.346	99.346	99.346	99.346	99.346	99.346	99.346	99.346	99.346	99.346	99.346	99.346	99.346	99.346	99.346	99.346	99.346	96.732	99.346	99.346	99.346	99.346
MG923474 translation	88.562	88.562	99.346	99.346	99.346	99.346	99.346	99.346	99.346	99.346	99.346	89.869	89.216	99.346	99.346	99.346	99.346	99.346	99.346	99.346	99.346	99.346	99.346	99.346	99.346	99.346	99.346	99.346	99.346	99.346	99.346	99.346	99.346	99.346	99.346	99.346	99.346	99.346	99.346	99.346	99.346	99.346	99.346	99.346	96.732	99.346	99.346	99.346	99.346
MG923471 translation	88.889	88.889	99.673	99.673	99.673	99.673	99.673	99.673	99.673	99.673	99.673	90.196	89.542	99.673	99.673	99.673	99.673	99.673	99.673	99.673	99.673	99.673	99.673	99.673	99.673	99.673	99.673	99.673	99.673	99.673	99.673	99.673	99.673	99.673	99.673	99.673	99.673	99.673	99.673	99.673	99.673	99.673	99.673	99.673	97.059	99.673	99.673	99.673	99.673
MG923466 translation	88.562	88.562	99.346	99.346	99.346	99.346	99.346	99.346	99.346	99.346	99.346	89.869	89.216	99.346	99.346	99.346	99.346	99.346	99.346	99.346	99.346	99.346	99.346	99.346	99.346	99.346	99.346	99.346	99.346	99.346	99.346	99.346	99.346	99.346	99.346	99.346	99.346	99.346	99.346	99.346	99.346	99.346	99.346	99.346	96.732	99.346	99.346	99.346	99.346
MH822886 translation	88.577	88.577	99.688	99.688	99.688	99.688	99.688	99.688	99.688	99.688	99.688	89.884	89.231	99.688	99.688	99.688	99.688	99.688	99.688	99.688	99.688	99.688	99.688	99.688	99.688	99.688	99.688	99.688	99.688	99.688	99.688	99.688	99.688	99.688	99.688	99.688	99.688	99.688	99.688	99.688	99.688	99.688	99.688	99.688	96.420	99.688	99.688	99.688	99.688
MG923467 translation	88.562	88.562	99.346	99.346	99.346	99.346	99.346	99.346	99.346	99.346	99.346	89.869	89.216	99.346	99.346	99.346	99.346	99.346	99.346	99.346	99.346	99.346	99.346	99.346	99.346	99.346	99.346	99.346	99.346	99.346	99.346	99.346	99.346	99.346	99.346	99.346	99.346	99.346	99.346	99.346	99.346	99.346	99.346	99.346	96.732	99.346	99.346	99.346	99.346
MG923468 translation	88.562	88.562	99.346	99.346	99.346	99.346	99.346	99.346	99.346	99.346	99.346	89.869	89.216	99.346	99.346	99.346	99.346	99.346	99.346	99.346	99.346	99.346	99.346	99.346	99.346	99.346	99.346	99.346	99.346	99.346	99.346	99.346	99.346	99.346	99.346	99.346	99.346	99.346	99.346	99.346	99.346	99.346	99.346	99.346	96.732	99.346	99.346	99.346	99.346
KJ477103 translation	88.562	88.562	99.346	99.346	99.346	99.346	99.346	99.346	99.346	99.346	99.346	89.869	89.216	99.346	99.346	99.346	99.346	99.346	99.346	99.346	99.346	99.346	99.346	99.346	99.346	99.346	99.346	99.346	99.346	99.346	99.346	99.346	99.346	99.346	99.346	99.346	99.346	99.346	99.346	99.346	99.346	99.346	99.346	99.346	96.732	99.346	99.346	99.346	99.346
MG923470 translation	88.889	88.889	99.673	99.673	99.673	99.673	99.673	99.673	99.673	99.673	99.673	90.196	89.542	99.673	99.673	99.673	99.673	99.673	99.673	99.673	99.673	99.673	99.673	99.673	99.673	99.673	99.673	99.673	99.673	99.673	99.673	99.673	99.673	99.673	99.673	99.673	99.673	99.673	99.673	99.673	99.673	99.673	99.673	99.673	97.059	99.673	99.673	99.673	99.673
KF961222 translation	88.562	88.562	100.000	100.000	100.000	100.000	100.000	100.000	100.000	100.000	100.000	89.869	89.216	100.000	100.000	100.000	100.000	100.000	100.000	100.000	100.000	100.000	100.000	100.000	100.000	100.000	100.000	100.000	100.000	100.000	100.000	100.000	100.000	100.000	100.000	100.000	100.000	100.000	100.000	100.000	100.000	100.000	100.000	100.000	96.732	100.000	100.000	100.000	100.000
KJ614529 translation	88.562	88.562	100.000	100.000	100.000	100.000	100.000	100.000	100.000	100.000	100.000	89.869	89.216	100.000	100.000	100.000	100.000	100.000	100.000	100.000	100.000	100.000	100.000	100.000	100.000	100.000	100.000	100.000	100.000	100.000	100.000	100.000	100.000	100.000	100.000	100.000	100.000	100.000	100.000	100.000	100.000	100.000	100.000	100.000	96.732	100.000	100.000	100.000	100.000
KT751244 translation	88.562	88.562	100.000	100.000	100.000	100.000	100.000	100.000	100.000	100.000	100.000	89.869	89.216	100.000	100.000	100.000	100.000	100.000	100.000	100.000	100.000	100.000	100.000	100.000	100.000	100.000	100.000	100.000	100.000	100.000	100.000	100.000	100.000	100.000	100.000	100.000	100.000	100.000	100.000	100.000	100.000	100.000	100.000	100.000	96.732	100.000	100.000	100.000	100.000
KX108938 translation	88.562	88.562	100.000	100.000	100.000	100.000	100.000	100.000	100.000	100.000	100.000	89.869	89.216	100.000	100.000	100.000	100.000	100.000	100.000	100.000	100.000	100.000	100.000	100.000	100.000	100.000	100.000	100.000	100.000	100.000	100.000	100.000	100.000	100.000	100.000	100.000	100.000	100.000	100.000	100.000	100.000	100.000	100.000	100.000	96.732	100.000	100.000	100.000	100.000
KX108945 translation	88.562	88.562	100.000	100.000	100.000	100.000	100.000	100.000	100.000	100.000	100.000	89.869	89.216	100.000	100.000	100.000	100.000	100.000	100.000	100.000	100.000	100.000	100.000	100.000	100.000	100.000	100.000	100.000	100.000	100.000	100.000	100.000	100.000	100.000	100.000	100.000	100.000	100.000	100.000	100.000	100.000	100.000	100.000	100.000	96.732	100.000	100.000	100.000	100.000
KX108941 translation	88.562	88.562	100.000	100.000	100.000	100.000	100.000	100.000	100.000	100.000	100.000	89.869	89.216	100.000	100.000	100.000	100.000	100.000	100.000	100.000	100.000	100.000	100.000	100.000	100.000	100.000	100.000	100.000	100.000	100.000	100.000	100.000	100.000	100.000	100.000	100.000	100.000	100.000	100.000	100.000	100.000	100.000	100.000	100.000	96.732	100.000	100.000	100.000	100.000
KX108937 translation	88.562	88.562	100.000	100.000	100.000	100.000	100.000	100.000	100.000	100.000	100.000	89.869	89.216	100.000	100.000	100.000	100.000	100.000	100.000	100.000	100.000	100.000	100.000	100.000	100.000	100.000	100.000	100.000	100.000	100.000	100.000	100.000	100.000	100.000	100.000	100.000	100.000	100.000	100.000	100.000	100.000	100.000	100.000	100.000	96.732	100.000	100.000	100.000	100.000
KX108943 translation	88.562	88.562	100.000	100.000	100.000	100.000	100.000	100.000	100.000	100.000	100.000	89.869	89.216	100.000	100.000	100.000	100.000	100.000	100.000	100.000	100.000	100.000	100.000	100.000	100.000	100.000	100.000	100.000	100.000	100.000	100.000	100.000	100.000	100.000	100.000	100.000	100.000	100.000	100.000	100.000	100.000	100.000	100.000	100.000	96.732	100.000	100.000	100.000	100.000
KF961221 translation	88.562	88.562	100.000	100.000	100.000	100.000	100.000	100.000	100.000	100.000	100.000	89.869	89.216	100.000	100.000	100.000	100.000	100.000	100.000	100.000	100.000	100.000	100.000	100.000	100.000	100.000	100.000	100.000	100.000	100.000	100.000	100.000	100.000	100.000	100.000	100.000	100.000	100.000	100.000	100.000	100.000	100.000	100.000	100.000	96.732	100.000	100.000	100.000	100.000
KX108944 translation	88.562	88.562	100.000	100.000	100.000	100.000	100.000	100.000	100.000	100.000	100.000	89.869	89.216	100.000	100.000	100.000	100.000	100.000	100.000	100.000	100.000	100.000	100.000	100.000	100.000	100.000	100.000	100.000	100.000	100.000	100.000	100.000	100.000	100.000	100.000	100.000	100.000	100.000	100.000	100.000	100.000	100.000	100.000	100.000	96.732	100.000	100.000	100.000	100.000
KX108942 translation	88.562	88.562	100.000	100.000	100.000	100.000	100.000	100.000	100.000	100.000	100.000	89.869	89.216	100.000	100.000	100.000	100.000	100.000	100.000	100.000	100.000	100.000	100.000	100.000	100.000	100.000	100.000	100.000	100.000	100.000	100.000	100.000	100.000	100.000	100.000	100.000	100.000	100.000	100.000	100.000	100.000	100.000	100.000	100.000	96.732	100.000	100.000	100.000	100.000
KX108940 translation	88.562	88.562	100.000	100.000	100.000	100.000	100.000	100.000	100.000	100.000	100.000	89.869	89.216	100.000	100.000	100.000	100.000	100.000	100.000	100.000	100.000	100.000	100.000	100.000	100.000	100.000	100.000	100.000	100.000	100.000	100.000	100.000	100.000	100.000	100.000	100.000	100.000	100.000	100.000	100.000	100.000	100.000	100.000	100.000	96.732	100.000	100.000	100.000	100.000
KX108939 translation	88.562	88.562	100.000	100.000	100.000	100.000	100.000	100.000	100.000	100.000	100.000	89.869	89.216	100.000	100.000	100.000	100.000	100.000	100.000	100.000	100.000	100.000	100.000	100.000	100.000	100.000	100.000	100.000	100.000	100.000	100.000	100.000	100.000	100.000	100.000	100.000	100.000	100.000	100.000	100.000	100.000	100.000	100.000	100.000	96.732	100.000	100.000	100.000	100.000
KX108946 translation	88.562	88.562	100.000	100.000	100.000	100.000	100.000	100.000	100.000	100.000	100.000	89.869	89.216	100.000	100.000	100.000	100.000	100.000	100.000	100.000	100.000	100.000	100.000	100.000	100.000	100.000	100.000	100.000	100.000	100.000	100.000	100.000	100.000	100.000	100.000	100.000	100.000	100.000	100.000	100.000	100.000	100.000	100.000	100.000	96.732	100.000	100.000	100.000	100.000
MW545527 translation	88.562	88.562	100.000	100.000	100.000	100.000	100.000	100.000	100.000	100.000	100.000	89.869	89.216	100.000	100.000	100.000	100.000	100.000	100.000	100.000	100.000	100.000	100.000	100.000	100.000	100.000	100.000	100.000	100.000	100.000	100.000	100.000	100.000	100.000	100.000	100.000	100.000	100.000	100.000	100.000	100.000	100.000	100.000	100.000	96.732	100.000	100.000	100.000	100.000
MW545528 translation	88.562	88.562	100.000	100.000	100.000	100.000	100.000	100.000	100.000	100.000	100.000	89.869	89.216	100.000	100.000	100.000	100.000	100.000	100.000	100.000	100.000	100.000	100.000	100.000	100.000	100.000	100.000	100.000	100.000	100.000	100.000	100.000	100.000	100.000	100.000	100.000	100.000	100.000	100.000	100.000	100.000	100.000	100.000	100.000	96.732	100.000	100.000	100.000	100.000
KT868877 translation	88.562	88.562	100.000	100.000	100.000	100.000	100.000	100.000	100.000	100.000	100.000	89.869	89.216	100.000	100.000	100.000	100.000	100.000	100.000	100.000	100.000	100.000	100.000	100.000	100.000	100.000	100.000	100.000	100.000	100.000	100.000	100.000	100.000	100.000	100.000	100.000	100.000	100.000	100.000	100.000	100.000	100.000	100.000	100.000	96.732	100.000	100.000	100.000	100.000
KT868875 translation	88.562	88.562	100.000	100.000	100.000	100.000	100.000	100.000	100.000	100.000	100.000	89.869	89.216	100.000	100.000	100.000	100.000	100.000	100.000	100.000	100.000	100.000	100.000	100.000	100.000	100.000	100.000	100.000	100.000	100.000	100.000	100.000	100.000	100.000	100.000	100.000	100.000	100.000	100.000	100.000	100.000	100.000	100.000	100.000	96.732	100.000	100.000	100.000	100.000
KT868866 translation	88.562	88.562	100.000	100.000	100.000	100.000	100.000	100.000	100.000	100.000	100.000	89.869	89.216	100.000	100.000	100.000	100.000	100.000	100.000	100.000	100.000	100.000	100.000	100.000	100.000	100.000	100.000	100.000	100.000	100.000	100.000	100.000	100.000	100.000	100.000	100.000	100.000	100.000	100.000	100.000	100.000	100.000	100.000	100.000	96.732	100.000	100.000	100.000	100.000
KT868865 translation	88.562	88.562	100.000	100.000	100.000	100.000	100.000	100.000	100.000	100.000	100.000	89.869	89.216	100.000	100.000	100.000	100.000	100.000	100.000	100.000	100.000	100.000	100.000	100.000	100.000	100.000	100.000	100.000	100.000	100.000	100.000	100.000	100.000	100.000	100.000	100.000	100.000	100.000	100.000	100.000	100.000	100.000	100.000	100.000	96.732	100.000	100.000	100.000	100.000
KT868869 translation	88.562	88.562	100.000	100.000	100.000	100.000	100.000	100.000	100.000	100.000	100.000	89.869	89.216	100.000	100.000	100.000	100.000	100.000	100.000	100.000	100.000	100.000	100.000	100.000	100.000	100.000	100.000	100.000	100.000	100.000	100.000	100.000	100.000	100.000	100.000	100.000	100.000	100.000	100.000	100.000	100.000	100.000	100.000	100.000	96.732	100.000	100.000	100.000	100.000
KT868871 translation	88.562	88.562	100.000	100.000	100.000	100.000	100.000	100.000	100.000	100.000	100.000	89.869	89.216	100.000	100.000	100.000	100.000	100.000	100.000	100.000	100.000	100.000	100.000	100.000	100.000	100.000	100.000	100.000	100.000	100.000	100.000	100.000	100.000	100.000	100.000	100.000	100.000	100.000	100.000	100.000	100.000	100.000	100.000	100.000	96.732	100.000	100.000	100.000	100.000
KT868872 translation	88.562	88.562	100.000	100.000	100.000	100.000	100.000	100.000	100.000	100.000	100.000	89.869	89.216	100.000	100.000	100.000	100.000	100.000	100.000	100.000	100.000	100.000	100.000	100.000	100.000	100.000	100.000	100.000	100.000	100.000	100.000	100.000	100.000	100.000	100.000	100.000	100.000	100.000	100.000	100.000	100.000	100.000	100.000	100.000	96.732	100.000	100.000	100.000	100.000
KT868876 translation	88.562	88.562	100.000	100.000	100.000	100.000	100.000	100.000	100.000	100.000	100.000	89.869	89.216	100.000	100.000	100.000	100.000	100.000	100.000	100.000	100.000	100.000	100.000	100.000	100.000	100.000	100.000	100.000	100.000	100.000	100.000	100.000	100.000	100.000	100.000	100.000	100.000	100.000	100.000	100.000	100.000	100.000	100.000	100.000	96.732	100.000	100.000	100.000	100.000
KT868873 translation	88.562	88.562	100.000	100.000	100.000	100.000	100.000	100.000	100.000	100.000	100.000	89.869	89.216	100.000	100.000	100.000	100.000	100.000	100.000	100.000	100.000	100.000	100.000	100.000	100.000	100.000	100.000	100.000	100.000	100.000	100.000	100.000	100.000	100.000	100.000	100.000	100.000	100.000	100.000	100.000	100.000	100.000	100.000	100.000	96.732	100.000	100.000	100.000	100.000
KT868874 translation	88.562	88.562	100.000	100.000	100.000	100.000	100.000	100.000	100.000	100.000	100.000	89.869	89.216	100.000	100.000	100.000	100.000	100.000	100.000	100.000	100.000	100.000	100.000	100.000	100.000	100.000	100.000	100.000	100.000	100.000	100.000	100.000	100.000	100.000	100.000	100.000	100.000	100.000	100.000	100.000	100.000	100.000	100.000	100.000	96.732	100.000	100.000	100.000	100.000
KT868867 translation	88.562	88.562	100.000	100.000	100.000	100.000	100.000	100.000	100.000	100.000	100.000	89.869	89.216	100.000	100.000	100.000	100.000	100.000	100.000	100.000	100.000	100.000	100.000	100.000	100.000	100.000	100.000	100.000	100.000	100.000	100.000	100.000	100.000	100.000	100.000	100.000	100.000	100.000	100.000	100.000	100.000	100.000	100.000	100.000	96.732	100.000	100.000	100.000	100.000
KT868868 translation	88.562	88.562	100.000	100.000	100.000	100.000	100.000	100.000	100.000	100.000	100.000	89.869	89.216	100.000	100.000	100.000	100.000	100.000	100.000	100.000	100.000	100.000	100.000	100.000	100.000	100.000	100.000	100.000	100.000	100.000	100.000	100.000	100.000	100.000	100.000	100.000	100.000	100.000	100.000	100.000	100.000	100.000	100.000	100.000	96.732	100.000	100.000	100.000	100.000
KT868870 translation	88.562	88.562	100.000	100.000	100.000	100.000	100.000	100.000	100.000	100.000	100.000	89.869	89.216	100.000	100.000	100.000	100.000	100.000	100.000	100.000	100.000	100.000	100.000	100.000	100.000	100.000	100.000	100.000	100.000	100.000	100.000	100.000	100.000	100.000	100.000	100.000	100.000	100.000	100.000	100.000	100.000	100.000	100.000	100.000	96.732	100.000	100.000	100.000	100.000
KY688121 translation	88.562	88.562	100.000	100.000	100.000	100.000	100.000	100.000	100.000	100.000	100.000	89.869	89.216	100.000	100.000	100.000	100.000	100.000	100.000	100.000	100.000	100.000	100.000	100.000	100.000	100.000	100.000	100.000	100.000	100.000	100.000	100.000	100.000	100.000	100.000	100.000	100.000	100.000	100.000	100.000	100.000	100.000	100.000	100.000	96.732	100.000	100.000	100.000	100.000
KY688122 translation	88.562	88.562	100.000	100.000	100.000	100.000	100.000	100.000	100.000	100.000	100.000	89.869	89.216	100.000	100.000	100.000	100.000	100.000	100.000	100.000	100.000	100.000	100.000	100.000	100.000	100.000	100.000	100.000	100.000	100.000	100.000	100.000	100.000	100.000	100.000	100.000	100.000	100.000	100.000	100.000	100.000	100.000	100.000	100.000	96.732	100.000	100.000	100.000	100.000
MG596802 translation	89.542	89.542	88.562	88.562	88.562	88.562	88.562	88.562	88.562	88.562	88.562	90.196	90.196	88.562	88.562	88.562	88.562	88.562	88.562	88.562	88.562	88.562	88.562	88.562	88.562	88.562	88.562	88.562	88.562	88.562	88.562	88.562	88.562	88.562	88.562	88.562	88.562	88.562	88.562	88.562	88.562	88.562	88.562	88.562	89.542	88.562	88.562	88.562	88.562
KY688120 translation	88.562	88.562	100.000	100.000	100.000	100.000	100.000	100.000	100.000	100.000	100.000	89.869	89.216	100.000	100.000	100.000	100.000	100.000	100.000	100.000	100.000	100.000	100.000	100.000	100.000	100.000	100.000	100.000	100.000	100.000	100.000	100.000	100.000	100.000	100.000	100.000	100.000	100.000	100.000	100.000	100.000	100.000	100.000	100.000	96.732	100.000	100.000	100.000	100.000
KY688124 translation	88.562	88.562	100.000	100.000	100.000	100.000	100.000	100.000	100.000	100.000	100.000	89.869	89.216	100.000	100.000	100.000	100.000	100.000	100.000	100.000	100.000	100.000	100.000	100.000	100.000	100.000	100.000	100.000	100.000	100.000	100.000	100.000	100.000	100.000	100.000	100.000	100.000	100.000	100.000	100.000	100.000	100.000	100.000	100.000	96.732	100.000	100.000	100.000	100.000
KY688123 translation	88.562	88.562	100.000	100.000	100.000	100.000	100.000	100.000	100.000	100.000	100.000	89.869	89.216	100.000	100.000	100.000	100.000	100.000	100.000	100.000	100.000	100.000	100.000	100.000	100.000	100.000	100.000	100.000	100.000	100.000	100.000	100.000	100.000	100.000	100.000	100.000	100.000	100.000	100.000	100.000	100.000	100.000	100.000	100.000	96.732	100.000	100.000	100.000	100.000
KY688119 translation	88.562	88.562	100.000	100.000	100.000	100.000	100.000	100.000	100.000	100.000	100.000	89.869	89.216	100.000	100.000	100.000	100.000	100.000	100.000	100.000	100.000	100.000	100.000	100.000	100.000	100.000	100.000	100.000	100.000	100.000	100.000	100.000	100.000	100.000	100.000	100.000	100.000	100.000	100.000	100.000	100.000	100.000	100.000	100.000	96.732	100.000	100.000	100.000	100.000
MF000460 translation	88.562	88.562	100.000	100.000	100.000	100.000	100.000	100.000	100.000	100.000	100.000	89.869	89.216	100.000	100.000	100.000	100.000	100.000	100.000	100.000	100.000	100.000	100.000	100.000	100.000	100.000	100.000	100.000	100.000	100.000	100.000	100.000	100.000	100.000	100.000	100.000	100.000	100.000	100.000	100.000	100.000	100.000	100.000	100.000	96.732	100.000	100.000	100.000	100.000
MF000458 translation	88.562	88.562	100.000	100.000	100.000	100.000	100.000	100.000	100.000	100.000	100.000	89.869	89.216	100.000	100.000	100.000	100.000	100.000	100.000	100.000	100.000	100.000	100.000	100.000	100.000	100.000	100.000	100.000	100.000	100.000	100.000	100.000	100.000	100.000	100.000	100.000	100.000	100.000	100.000	100.000	100.000	100.000	100.000	100.000	96.732	100.000	100.000	100.000	100.000
KT806050 translation	88.562	88.562	100.000	100.000	100.000	100.000	100.000	100.000	100.000	100.000	100.000	89.869	89.216	100.000	100.000	100.000	100.000	100.000	100.000	100.000	100.000	100.000	100.000	100.000	100.000	100.000	100.000	100.000	100.000	100.000	100.000	100.000	100.000	100.000	100.000	100.000	100.000	100.000	100.000	100.000	100.000	100.000	100.000	100.000	96.732	100.000	100.000	100.000	100.000
MF741827 translation	88.562	88.562	100.000	100.000	100.000	100.000	100.000	100.000	100.000	100.000	100.000	89.869	89.216	100.000	100.000	100.000	100.000	100.000	100.000	100.000	100.000	100.000	100.000	100.000	100.000	100.000	100.000	100.000	100.000	100.000	100.000	100.000	100.000	100.000	100.000	100.000	100.000	100.000	100.000	100.000	100.000	100.000	100.000	100.000	96.732	100.000	100.000	100.000	100.000
MF741832 translation	88.562	88.562	100.000	100.000	100.000	100.000	100.000	100.000	100.000	100.000	100.000	89.869	89.216	100.000	100.000	100.000	100.000	100.000	100.000	100.000	100.000	100.000	100.000	100.000	100.000	100.000	100.000	100.000	100.000	100.000	100.000	100.000	100.000	100.000	100.000	100.000	100.000	100.000	100.000	100.000	100.000	100.000	100.000	100.000	96.732	100.000	100.000	100.000	100.000
MH310911 translation	88.235	88.235	99.673	99.673	99.673	99.673	99.673	99.673	99.673	99.673	99.673	89.542	88.889	99.673	99.673	99.673	99.673	99.673	99.673	99.673	99.673	99.673	99.673	99.673	99.673	99.673	99.673	99.673	99.673	99.673	99.673	99.673	99.673	99.673	99.673	99.673	99.673	99.673	99.673	99.673	99.673	99.673	99.673	99.673	96.405	99.673	99.673	99.673	99.673
MG366483 translation	88.235	88.235	99.673	99.673	99.673	99.673	99.673	99.673	99.673	99.673	99.673	89.542	88.889	99.673	99.673	99.673	99.673	99.673	99.673	99.673	99.673	99.673	99.673	99.673	99.673	99.673	99.673	99.673	99.673	99.673	99.673	99.673	99.673	99.673	99.673	99.673	99.673	99.673	99.673	99.673	99.673	99.673	99.673	99.673	96.405	99.673	99.673	99.673	99.673
KT806051 translation	88.562	88.562	100.000	100.000	100.000	100.000	100.000	100.000	100.000	100.000	100.000	89.869	89.216	100.000	100.000	100.000	100.000	100.000	100.000	100.000	100.000	100.000	100.000	100.000	100.000	100.000	100.000	100.000	100.000	100.000	100.000	100.000	100.000	100.000	100.000	100.000	100.000	100.000	100.000	100.000	100.000	100.000	100.000	100.000	96.732	100.000	100.000	100.000	100.000
MH310910 translation	88.235	88.235	99.673	99.673	99.673	99.673	99.673	99.673	99.673	99.673	99.673	89.542	88.889	99.673	99.673	99.673	99.673	99.673	99.673	99.673	99.673	99.673	99.673	99.673	99.673	99.673	99.673	99.673	99.673	99.673	99.673	99.673	99.673	99.673	99.673	99.673	99.673	99.673	99.673	99.673	99.673	99.673	99.673	99.673	96.405	99.673	99.673	99.673	99.673
KT806049 translation	88.562	88.562	100.000	100.000	100.000	100.000	100.000	100.000	100.000	100.000	100.000	89.869	89.216	100.000	100.000	100.000	100.000	100.000	100.000	100.000	100.000	100.000	100.000	100.000	100.000	100.000	100.000	100.000	100.000	100.000	100.000	100.000	100.000	100.000	100.000	100.000	100.000	100.000	100.000	100.000	100.000	100.000	100.000	100.000	96.732	100.000	100.000	100.000	100.000
KX154694 translation	88.562	88.562	100.000	100.000	100.000	100.000	100.000	100.000	100.000	100.000	100.000	89.869	89.216	100.000	100.000	100.000	100.000	100.000	100.000	100.000	100.000	100.000	100.000	100.000	100.000	100.000	100.000	100.000	100.000	100.000	100.000	100.000	100.000	100.000	100.000	100.000	100.000	100.000	100.000	100.000	100.000	100.000	100.000	100.000	96.732	100.000	100.000	100.000	100.000
KX154690 translation	88.562	88.562	100.000	100.000	100.000	100.000	100.000	100.000	100.000	100.000	100.000	89.869	89.216	100.000	100.000	100.000	100.000	100.000	100.000	100.000	100.000	100.000	100.000	100.000	100.000	100.000	100.000	100.000	100.000	100.000	100.000	100.000	100.000	100.000	100.000	100.000	100.000	100.000	100.000	100.000	100.000	100.000	100.000	100.000	96.732	100.000	100.000	100.000	100.000
KT861628 translation	88.562	88.562	100.000	100.000	100.000	100.000	100.000	100.000	100.000	100.000	100.000	89.869	89.216	100.000	100.000	100.000	100.000	100.000	100.000	100.000	100.000	100.000	100.000	100.000	100.000	100.000	100.000	100.000	100.000	100.000	100.000	100.000	100.000	100.000	100.000	100.000	100.000	100.000	100.000	100.000	100.000	100.000	100.000	100.000	96.732	100.000	100.000	100.000	100.000
KT806048 translation	88.562	88.562	100.000	100.000	100.000	100.000	100.000	100.000	100.000	100.000	100.000	89.869	89.216	100.000	100.000	100.000	100.000	100.000	100.000	100.000	100.000	100.000	100.000	100.000	100.000	100.000	100.000	100.000	100.000	100.000	100.000	100.000	100.000	100.000	100.000	100.000	100.000	100.000	100.000	100.000	100.000	100.000	100.000	100.000	96.732	100.000	100.000	100.000	100.000
MG011351 translation	88.562	88.562	100.000	100.000	100.000	100.000	100.000	100.000	100.000	100.000	100.000	89.869	89.216	100.000	100.000	100.000	100.000	100.000	100.000	100.000	100.000	100.000	100.000	100.000	100.000	100.000	100.000	100.000	100.000	100.000	100.000	100.000	100.000	100.000	100.000	100.000	100.000	100.000	100.000	100.000	100.000	100.000	100.000	100.000	96.732	100.000	100.000	100.000	100.000
MG011352 translation	88.562	88.562	100.000	100.000	100.000	100.000	100.000	100.000	100.000	100.000	100.000	89.869	89.216	100.000	100.000	100.000	100.000	100.000	100.000	100.000	100.000	100.000	100.000	100.000	100.000	100.000	100.000	100.000	100.000	100.000	100.000	100.000	100.000	100.000	100.000	100.000	100.000	100.000	100.000	100.000	100.000	100.000	100.000	100.000	96.732	100.000	100.000	100.000	100.000
MG011341 translation	88.562	88.562	100.000	100.000	100.000	100.000	100.000	100.000	100.000	100.000	100.000	89.869	89.216	100.000	100.000	100.000	100.000	100.000	100.000	100.000	100.000	100.000	100.000	100.000	100.000	100.000	100.000	100.000	100.000	100.000	100.000	100.000	100.000	100.000	100.000	100.000	100.000	100.000	100.000	100.000	100.000	100.000	100.000	100.000	96.732	100.000	100.000	100.000	100.000
MG757593 translation	88.562	88.562	100.000	100.000	100.000	100.000	100.000	100.000	100.000	100.000	100.000	89.869	89.216	100.000	100.000	100.000	100.000	100.000	100.000	100.000	100.000	100.000	100.000	100.000	100.000	100.000	100.000	100.000	100.000	100.000	100.000	100.000	100.000	100.000	100.000	100.000	100.000	100.000	100.000	100.000	100.000	100.000	100.000	100.000	96.732	100.000	100.000	100.000	100.000
MG757594 translation	88.562	88.562	100.000	100.000	100.000	100.000	100.000	100.000	100.000	100.000	100.000	89.869	89.216	100.000	100.000	100.000	100.000	100.000	100.000	100.000	100.000	100.000	100.000	100.000	100.000	100.000	100.000	100.000	100.000	100.000	100.000	100.000	100.000	100.000	100.000	100.000	100.000	100.000	100.000	100.000	100.000	100.000	100.000	100.000	96.732	100.000	100.000	100.000	100.000
MG757595 translation	88.562	88.562	100.000	100.000	100.000	100.000	100.000	100.000	100.000	100.000	100.000	89.869	89.216	100.000	100.000	100.000	100.000	100.000	100.000	100.000	100.000	100.000	100.000	100.000	100.000	100.000	100.000	100.000	100.000	100.000	100.000	100.000	100.000	100.000	100.000	100.000	100.000	100.000	100.000	100.000	100.000	100.000	100.000	100.000	96.732	100.000	100.000	100.000	100.000
MG757596 translation	88.562	88.562	100.000	100.000	100.000	100.000	100.000	100.000	100.000	100.000	100.000	89.869	89.216	100.000	100.000	100.000	100.000	100.000	100.000	100.000	100.000	100.000	100.000	100.000	100.000	100.000	100.000	100.000	100.000	100.000	100.000	100.000	100.000	100.000	100.000	100.000	100.000	100.000	100.000	100.000	100.000	100.000	100.000	100.000	96.732	100.000	100.000	100.000	100.000
MG757597 translation	88.562	88.562	100.000	100.000	100.000	100.000	100.000	100.000	100.000	100.000	100.000	89.869	89.216	100.000	100.000	100.000	100.000	100.000	100.000	100.000	100.000	100.000	100.000	100.000	100.000	100.000	100.000	100.000	100.000	100.000	100.000	100.000	100.000	100.000	100.000	100.000	100.000	100.000	100.000	100.000	100.000	100.000	100.000	100.000	96.732	100.000	100.000	100.000	100.000
MG757598 translation	88.562	88.562	100.000	100.000	100.000	100.000	100.000	100.000	100.000	100.000	100.000	89.869	89.216	100.000	100.000	100.000	100.000	100.000	100.000	100.000	100.000	100.000	100.000	100.000	100.000	100.000	100.000	100.000	100.000	100.000	100.000	100.000	100.000	100.000	100.000	100.000	100.000	100.000	100.000	100.000	100.000	100.000	100.000	100.000	96.732	100.000	100.000	100.000	100.000
MG757601 translation	88.235	88.235	99.673	99.673	99.673	99.673	99.673	99.673	99.673	99.673	99.673	89.542	88.889	99.673	99.673	99.673	99.673	99.673	99.673	99.673	99.673	99.673	99.673	99.673	99.673	99.673	99.673	99.673	99.673	99.673	99.673	99.673	99.673	99.673	99.673	99.673	99.673	99.673	99.673	99.673	99.673	99.673	99.673	99.673	96.405	99.673	99.673	99.673	99.673
MG520075 translation	88.562	88.562	100.000	100.000	100.000	100.000	100.000	100.000	100.000	100.000	100.000	89.869	89.216	100.000	100.000	100.000	100.000	100.000	100.000	100.000	100.000	100.000	100.000	100.000	100.000	100.000	100.000	100.000	100.000	100.000	100.000	100.000	100.000	100.000	100.000	100.000	100.000	100.000	100.000	100.000	100.000	100.000	100.000	100.000	96.732	100.000	100.000	100.000	100.000
MG757600 translation	88.562	88.562	100.000	100.000	100.000	100.000	100.000	100.000	100.000	100.000	100.000	89.869	89.216	100.000	100.000	100.000	100.000	100.000	100.000	100.000	100.000	100.000	100.000	100.000	100.000	100.000	100.000	100.000	100.000	100.000	100.000	100.000	100.000	100.000	100.000	100.000	100.000	100.000	100.000	100.000	100.000	100.000	100.000	100.000	96.732	100.000	100.000	100.000	100.000
MG757599 translation	88.562	88.562	100.000	100.000	100.000	100.000	100.000	100.000	100.000	100.000	100.000	89.869	89.216	100.000	100.000	100.000	100.000	100.000	100.000	100.000	100.000	100.000	100.000	100.000	100.000	100.000	100.000	100.000	100.000	100.000	100.000	100.000	100.000	100.000	100.000	100.000	100.000	100.000	100.000	100.000	100.000	100.000	100.000	100.000	96.732	100.000	100.000	100.000	100.000
MG520076 translation	88.562	88.562	100.000	100.000	100.000	100.000	100.000	100.000	100.000	100.000	100.000	89.869	89.216	100.000	100.000	100.000	100.000	100.000	100.000	100.000	100.000	100.000	100.000	100.000	100.000	100.000	100.000	100.000	100.000	100.000	100.000	100.000	100.000	100.000	100.000	100.000	100.000	100.000	100.000	100.000	100.000	100.000	100.000	100.000	96.732	100.000	100.000	100.000	100.000
MG757602 translation	88.562	88.562	100.000	100.000	100.000	100.000	100.000	100.000	100.000	100.000	100.000	89.869	89.216	100.000	100.000	100.000	100.000	100.000	100.000	100.000	100.000	100.000	100.000	100.000	100.000	100.000	100.000	100.000	100.000	100.000	100.000	100.000	100.000	100.000	100.000	100.000	100.000	100.000	100.000	100.000	100.000	100.000	100.000	100.000	96.732	100.000	100.000	100.000	100.000
MG757603 translation	88.562	88.562	100.000	100.000	100.000	100.000	100.000	100.000	100.000	100.000	100.000	89.869	89.216	100.000	100.000	100.000	100.000	100.000	100.000	100.000	100.000	100.000	100.000	100.000	100.000	100.000	100.000	100.000	100.000	100.000	100.000	100.000	100.000	100.000	100.000	100.000	100.000	100.000	100.000	100.000	100.000	100.000	100.000	100.000	96.732	100.000	100.000	100.000	100.000
MG757605 translation	88.562	88.562	100.000	100.000	100.000	100.000	100.000	100.000	100.000	100.000	100.000	89.869	89.216	100.000	100.000	100.000	100.000	100.000	100.000	100.000	100.000	100.000	100.000	100.000	100.000	100.000	100.000	100.000	100.000	100.000	100.000	100.000	100.000	100.000	100.000	100.000	100.000	100.000	100.000	100.000	100.000	100.000	100.000	100.000	96.732	100.000	100.000	100.000	100.000
MG757604 translation	88.235	88.235	99.673	99.673	99.673	99.673	99.673	99.673	99.673	99.673	99.673	89.542	88.889	99.673	99.673	99.673	99.673	99.673	99.673	99.673	99.673	99.673	99.673	99.673	99.673	99.673	99.673	99.673	99.673	99.673	99.673	99.673	99.673	99.673	99.673	99.673	99.673	99.673	99.673	99.673	99.673	99.673	99.673	99.673	96.405	99.673	99.673	99.673	99.673
KX154689 translation	88.235	88.235	99.673	99.673	99.673	99.673	99.673	99.673	99.673	99.673	99.673	89.542	88.889	99.673	99.673	99.673	99.673	99.673	99.673	99.673	99.673	99.673	99.673	99.673	99.673	99.673	99.673	99.673	99.673	99.673	99.673	99.673	99.673	99.673	99.673	99.673	99.673	99.673	99.673	99.673	99.673	99.673	99.673	99.673	96.405	99.673	99.673	99.673	99.673
KX154684 translation	88.562	88.562	100.000	100.000	100.000	100.000	100.000	100.000	100.000	100.000	100.000	89.869	89.216	100.000	100.000	100.000	100.000	100.000	100.000	100.000	100.000	100.000	100.000	100.000	100.000	100.000	100.000	100.000	100.000	100.000	100.000	100.000	100.000	100.000	100.000	100.000	100.000	100.000	100.000	100.000	100.000	100.000	100.000	100.000	96.732	100.000	100.000	100.000	100.000
KX154685 translation	88.562	88.562	100.000	100.000	100.000	100.000	100.000	100.000	100.000	100.000	100.000	89.869	89.216	100.000	100.000	100.000	100.000	100.000	100.000	100.000	100.000	100.000	100.000	100.000	100.000	100.000	100.000	100.000	100.000	100.000	100.000	100.000	100.000	100.000	100.000	100.000	100.000	100.000	100.000	100.000	100.000	100.000	100.000	100.000	96.732	100.000	100.000	100.000	100.000
KX154686 translation	88.562	88.562	100.000	100.000	100.000	100.000	100.000	100.000	100.000	100.000	100.000	89.869	89.216	100.000	100.000	100.000	100.000	100.000	100.000	100.000	100.000	100.000	100.000	100.000	100.000	100.000	100.000	100.000	100.000	100.000	100.000	100.000	100.000	100.000	100.000	100.000	100.000	100.000	100.000	100.000	100.000	100.000	100.000	100.000	96.732	100.000	100.000	100.000	100.000
KX154687 translation	88.562	88.562	100.000	100.000	100.000	100.000	100.000	100.000	100.000	100.000	100.000	89.869	89.216	100.000	100.000	100.000	100.000	100.000	100.000	100.000	100.000	100.000	100.000	100.000	100.000	100.000	100.000	100.000	100.000	100.000	100.000	100.000	100.000	100.000	100.000	100.000	100.000	100.000	100.000	100.000	100.000	100.000	100.000	100.000	96.732	100.000	100.000	100.000	100.000
KX154688 translation	88.562	88.562	100.000	100.000	100.000	100.000	100.000	100.000	100.000	100.000	100.000	89.869	89.216	100.000	100.000	100.000	100.000	100.000	100.000	100.000	100.000	100.000	100.000	100.000	100.000	100.000	100.000	100.000	100.000	100.000	100.000	100.000	100.000	100.000	100.000	100.000	100.000	100.000	100.000	100.000	100.000	100.000	100.000	100.000	96.732	100.000	100.000	100.000	100.000
KX154691 translation	88.562	88.562	100.000	100.000	100.000	100.000	100.000	100.000	100.000	100.000	100.000	89.869	89.216	100.000	100.000	100.000	100.000	100.000	100.000	100.000	100.000	100.000	100.000	100.000	100.000	100.000	100.000	100.000	100.000	100.000	100.000	100.000	100.000	100.000	100.000	100.000	100.000	100.000	100.000	100.000	100.000	100.000	100.000	100.000	96.732	100.000	100.000	100.000	100.000
KX154692 translation	88.562	88.562	100.000	100.000	100.000	100.000	100.000	100.000	100.000	100.000	100.000	89.869	89.216	100.000	100.000	100.000	100.000	100.000	100.000	100.000	100.000	100.000	100.000	100.000	100.000	100.000	100.000	100.000	100.000	100.000	100.000	100.000	100.000	100.000	100.000	100.000	100.000	100.000	100.000	100.000	100.000	100.000	100.000	100.000	96.732	100.000	100.000	100.000	100.000
KX154693 translation	88.562	88.562	100.000	100.000	100.000	100.000	100.000	100.000	100.000	100.000	100.000	89.869	89.216	100.000	100.000	100.000	100.000	100.000	100.000	100.000	100.000	100.000	100.000	100.000	100.000	100.000	100.000	100.000	100.000	100.000	100.000	100.000	100.000	100.000	100.000	100.000	100.000	100.000	100.000	100.000	100.000	100.000	100.000	100.000	96.732	100.000	100.000	100.000	100.000
MG011340 translation	88.562	88.562	100.000	100.000	100.000	100.000	100.000	100.000	100.000	100.000	100.000	89.869	89.216	100.000	100.000	100.000	100.000	100.000	100.000	100.000	100.000	100.000	100.000	100.000	100.000	100.000	100.000	100.000	100.000	100.000	100.000	100.000	100.000	100.000	100.000	100.000	100.000	100.000	100.000	100.000	100.000	100.000	100.000	100.000	96.732	100.000	100.000	100.000	100.000
MG011343 translation	88.562	88.562	100.000	100.000	100.000	100.000	100.000	100.000	100.000	100.000	100.000	89.869	89.216	100.000	100.000	100.000	100.000	100.000	100.000	100.000	100.000	100.000	100.000	100.000	100.000	100.000	100.000	100.000	100.000	100.000	100.000	100.000	100.000	100.000	100.000	100.000	100.000	100.000	100.000	100.000	100.000	100.000	100.000	100.000	96.732	100.000	100.000	100.000	100.000
MG011342 translation	88.235	88.235	99.673	99.673	99.673	99.673	99.673	99.673	99.673	99.673	99.673	89.542	88.889	99.673	99.673	99.673	99.673	99.673	99.673	99.673	99.673	99.673	99.673	99.673	99.673	99.673	99.673	99.673	99.673	99.673	99.673	99.673	99.673	99.673	99.673	99.673	99.673	99.673	99.673	99.673	99.673	99.673	99.673	99.673	96.405	99.673	99.673	99.673	99.673
MG011347 translation	88.562	88.562	100.000	100.000	100.000	100.000	100.000	100.000	100.000	100.000	100.000	89.869	89.216	100.000	100.000	100.000	100.000	100.000	100.000	100.000	100.000	100.000	100.000	100.000	100.000	100.000	100.000	100.000	100.000	100.000	100.000	100.000	100.000	100.000	100.000	100.000	100.000	100.000	100.000	100.000	100.000	100.000	100.000	100.000	96.732	100.000	100.000	100.000	100.000
MG011344 translation	88.562	88.562	100.000	100.000	100.000	100.000	100.000	100.000	100.000	100.000	100.000	89.869	89.216	100.000	100.000	100.000	100.000	100.000	100.000	100.000	100.000	100.000	100.000	100.000	100.000	100.000	100.000	100.000	100.000	100.000	100.000	100.000	100.000	100.000	100.000	100.000	100.000	100.000	100.000	100.000	100.000	100.000	100.000	100.000	96.732	100.000	100.000	100.000	100.000
MG011346 translation	88.562	88.562	100.000	100.000	100.000	100.000	100.000	100.000	100.000	100.000	100.000	89.869	89.216	100.000	100.000	100.000	100.000	100.000	100.000	100.000	100.000	100.000	100.000	100.000	100.000	100.000	100.000	100.000	100.000	100.000	100.000	100.000	100.000	100.000	100.000	100.000	100.000	100.000	100.000	100.000	100.000	100.000	100.000	100.000	96.732	100.000	100.000	100.000	100.000
MG011345 translation	88.889	88.889	99.673	99.673	99.673	99.673	99.673	99.673	99.673	99.673	99.673	89.869	89.216	99.673	99.673	99.673	99.673	99.673	99.673	99.673	99.673	99.673	99.673	99.673	99.673	99.673	99.673	99.673	99.673	99.673	99.673	99.673	99.673	99.673	99.673	99.673	99.673	99.673	99.673	99.673	99.673	99.673	99.673	99.673	97.059	99.673	99.673	99.673	99.673
KU851863 translation	88.562	88.562	100.000	100.000	100.000	100.000	100.000	100.000	100.000	100.000	100.000	89.869	89.216	100.000	100.000	100.000	100.000	100.000	100.000	100.000	100.000	100.000	100.000	100.000	100.000	100.000	100.000	100.000	100.000	100.000	100.000	100.000	100.000	100.000	100.000	100.000	100.000	100.000	100.000	100.000	100.000	100.000	100.000	100.000	96.732	100.000	100.000	100.000	100.000
KU851862 translation	88.562	88.562	100.000	100.000	100.000	100.000	100.000	100.000	100.000	100.000	100.000	89.869	89.216	100.000	100.000	100.000	100.000	100.000	100.000	100.000	100.000	100.000	100.000	100.000	100.000	100.000	100.000	100.000	100.000	100.000	100.000	100.000	100.000	100.000	100.000	100.000	100.000	100.000	100.000	100.000	100.000	100.000	100.000	100.000	96.732	100.000	100.000	100.000	100.000
KU851864 translation	88.562	88.562	100.000	100.000	100.000	100.000	100.000	100.000	100.000	100.000	100.000	89.869	89.216	100.000	100.000	100.000	100.000	100.000	100.000	100.000	100.000	100.000	100.000	100.000	100.000	100.000	100.000	100.000	100.000	100.000	100.000	100.000	100.000	100.000	100.000	100.000	100.000	100.000	100.000	100.000	100.000	100.000	100.000	100.000	96.732	100.000	100.000	100.000	100.000
KU851861 translation	88.562	88.562	100.000	100.000	100.000	100.000	100.000	100.000	100.000	100.000	100.000	89.869	89.216	100.000	100.000	100.000	100.000	100.000	100.000	100.000	100.000	100.000	100.000	100.000	100.000	100.000	100.000	100.000	100.000	100.000	100.000	100.000	100.000	100.000	100.000	100.000	100.000	100.000	100.000	100.000	100.000	100.000	100.000	100.000	96.732	100.000	100.000	100.000	100.000
KU851860 translation	88.562	88.562	100.000	100.000	100.000	100.000	100.000	100.000	100.000	100.000	100.000	89.869	89.216	100.000	100.000	100.000	100.000	100.000	100.000	100.000	100.000	100.000	100.000	100.000	100.000	100.000	100.000	100.000	100.000	100.000	100.000	100.000	100.000	100.000	100.000	100.000	100.000	100.000	100.000	100.000	100.000	100.000	100.000	100.000	96.732	100.000	100.000	100.000	100.000
MG011359 translation	88.562	88.562	100.000	100.000	100.000	100.000	100.000	100.000	100.000	100.000	100.000	89.869	89.216	100.000	100.000	100.000	100.000	100.000	100.000	100.000	100.000	100.000	100.000	100.000	100.000	100.000	100.000	100.000	100.000	100.000	100.000	100.000	100.000	100.000	100.000	100.000	100.000	100.000	100.000	100.000	100.000	100.000	100.000	100.000	96.732	100.000	100.000	100.000	100.000
MG011350 translation	88.235	88.235	99.673	99.673	99.673	99.673	99.673	99.673	99.673	99.673	99.673	89.542	88.889	99.673	99.673	99.673	99.673	99.673	99.673	99.673	99.673	99.673	99.673	99.673	99.673	99.673	99.673	99.673	99.673	99.673	99.673	99.673	99.673	99.673	99.673	99.673	99.673	99.673	99.673	99.673	99.673	99.673	99.673	99.673	96.405	99.673	99.673	99.673	99.673
MG011348 translation	88.235	88.235	99.673	99.673	99.673	99.673	99.673	99.673	99.673	99.673	99.673	89.542	88.889	99.673	99.673	99.673	99.673	99.673	99.673	99.673	99.673	99.673	99.673	99.673	99.673	99.673	99.673	99.673	99.673	99.673	99.673	99.673	99.673	99.673	99.673	99.673	99.673	99.673	99.673	99.673	99.673	99.673	99.673	99.673	96.405	99.673	99.673	99.673	99.673
MG011354 translation	88.562	88.562	100.000	100.000	100.000	100.000	100.000	100.000	100.000	100.000	100.000	89.869	89.216	100.000	100.000	100.000	100.000	100.000	100.000	100.000	100.000	100.000	100.000	100.000	100.000	100.000	100.000	100.000	100.000	100.000	100.000	100.000	100.000	100.000	100.000	100.000	100.000	100.000	100.000	100.000	100.000	100.000	100.000	100.000	96.732	100.000	100.000	100.000	100.000
MG011349 translation	88.235	88.235	99.673	99.673	99.673	99.673	99.673	99.673	99.673	99.673	99.673	89.542	88.889	99.673	99.673	99.673	99.673	99.673	99.673	99.673	99.673	99.673	99.673	99.673	99.673	99.673	99.673	99.673	99.673	99.673	99.673	99.673	99.673	99.673	99.673	99.673	99.673	99.673	99.673	99.673	99.673	99.673	99.673	99.673	96.405	99.673	99.673	99.673	99.673
MG011353 translation	88.562	88.562	100.000	100.000	100.000	100.000	100.000	100.000	100.000	100.000	100.000	89.869	89.216	100.000	100.000	100.000	100.000	100.000	100.000	100.000	100.000	100.000	100.000	100.000	100.000	100.000	100.000	100.000	100.000	100.000	100.000	100.000	100.000	100.000	100.000	100.000	100.000	100.000	100.000	100.000	100.000	100.000	100.000	100.000	96.732	100.000	100.000	100.000	100.000
MG011355 translation	88.562	88.562	100.000	100.000	100.000	100.000	100.000	100.000	100.000	100.000	100.000	89.869	89.216	100.000	100.000	100.000	100.000	100.000	100.000	100.000	100.000	100.000	100.000	100.000	100.000	100.000	100.000	100.000	100.000	100.000	100.000	100.000	100.000	100.000	100.000	100.000	100.000	100.000	100.000	100.000	100.000	100.000	100.000	100.000	96.732	100.000	100.000	100.000	100.000
MG011356 translation	88.235	88.235	99.673	99.673	99.673	99.673	99.673	99.673	99.673	99.673	99.673	89.542	88.889	99.673	99.673	99.673	99.673	99.673	99.673	99.673	99.673	99.673	99.673	99.673	99.673	99.673	99.673	99.673	99.673	99.673	99.673	99.673	99.673	99.673	99.673	99.673	99.673	99.673	99.673	99.673	99.673	99.673	99.673	99.673	96.405	99.673	99.673	99.673	99.673
MG011357 translation	87.908	87.908	99.346	99.346	99.346	99.346	99.346	99.346	99.346	99.346	99.346	89.216	88.562	99.346	99.346	99.346	99.346	99.346	99.346	99.346	99.346	99.346	99.346	99.346	99.346	99.346	99.346	99.346	99.346	99.346	99.346	99.346	99.346	99.346	99.346	99.346	99.346	99.346	99.346	99.346	99.346	99.346	99.346	99.346	96.078	99.346	99.346	99.346	99.346
MG011358 translation	88.562	88.562	100.000	100.000	100.000	100.000	100.000	100.000	100.000	100.000	100.000	89.869	89.216	100.000	100.000	100.000	100.000	100.000	100.000	100.000	100.000	100.000	100.000	100.000	100.000	100.000	100.000	100.000	100.000	100.000	100.000	100.000	100.000	100.000	100.000	100.000	100.000	100.000	100.000	100.000	100.000	100.000	100.000	100.000	96.732	100.000	100.000	100.000	100.000
KU710264 translation	88.562	88.562	100.000	100.000	100.000	100.000	100.000	100.000	100.000	100.000	100.000	89.869	89.216	100.000	100.000	100.000	100.000	100.000	100.000	100.000	100.000	100.000	100.000	100.000	100.000	100.000	100.000	100.000	100.000	100.000	100.000	100.000	100.000	100.000	100.000	100.000	100.000	100.000	100.000	100.000	100.000	100.000	100.000	100.000	96.732	100.000	100.000	100.000	100.000
MG011361 translation	88.562	88.562	100.000	100.000	100.000	100.000	100.000	100.000	100.000	100.000	100.000	89.869	89.216	100.000	100.000	100.000	100.000	100.000	100.000	100.000	100.000	100.000	100.000	100.000	100.000	100.000	100.000	100.000	100.000	100.000	100.000	100.000	100.000	100.000	100.000	100.000	100.000	100.000	100.000	100.000	100.000	100.000	100.000	100.000	96.732	100.000	100.000	100.000	100.000
MG011360 translation	88.562	88.562	100.000	100.000	100.000	100.000	100.000	100.000	100.000	100.000	100.000	89.869	89.216	100.000	100.000	100.000	100.000	100.000	100.000	100.000	100.000	100.000	100.000	100.000	100.000	100.000	100.000	100.000	100.000	100.000	100.000	100.000	100.000	100.000	100.000	100.000	100.000	100.000	100.000	100.000	100.000	100.000	100.000	100.000	96.732	100.000	100.000	100.000	100.000
MG011362 translation	88.562	88.562	100.000	100.000	100.000	100.000	100.000	100.000	100.000	100.000	100.000	89.869	89.216	100.000	100.000	100.000	100.000	100.000	100.000	100.000	100.000	100.000	100.000	100.000	100.000	100.000	100.000	100.000	100.000	100.000	100.000	100.000	100.000	100.000	100.000	100.000	100.000	100.000	100.000	100.000	100.000	100.000	100.000	100.000	96.732	100.000	100.000	100.000	100.000
KT806052 translation	88.562	88.562	100.000	100.000	100.000	100.000	100.000	100.000	100.000	100.000	100.000	89.869	89.216	100.000	100.000	100.000	100.000	100.000	100.000	100.000	100.000	100.000	100.000	100.000	100.000	100.000	100.000	100.000	100.000	100.000	100.000	100.000	100.000	100.000	100.000	100.000	100.000	100.000	100.000	100.000	100.000	100.000	100.000	100.000	96.732	100.000	100.000	100.000	100.000
KT806055 translation	88.562	88.562	100.000	100.000	100.000	100.000	100.000	100.000	100.000	100.000	100.000	89.869	89.216	100.000	100.000	100.000	100.000	100.000	100.000	100.000	100.000	100.000	100.000	100.000	100.000	100.000	100.000	100.000	100.000	100.000	100.000	100.000	100.000	100.000	100.000	100.000	100.000	100.000	100.000	100.000	100.000	100.000	100.000	100.000	96.732	100.000	100.000	100.000	100.000
KT806053 translation	88.562	88.562	100.000	100.000	100.000	100.000	100.000	100.000	100.000	100.000	100.000	89.869	89.216	100.000	100.000	100.000	100.000	100.000	100.000	100.000	100.000	100.000	100.000	100.000	100.000	100.000	100.000	100.000	100.000	100.000	100.000	100.000	100.000	100.000	100.000	100.000	100.000	100.000	100.000	100.000	100.000	100.000	100.000	100.000	96.732	100.000	100.000	100.000	100.000
KT806045 translation	88.562	88.562	100.000	100.000	100.000	100.000	100.000	100.000	100.000	100.000	100.000	89.869	89.216	100.000	100.000	100.000	100.000	100.000	100.000	100.000	100.000	100.000	100.000	100.000	100.000	100.000	100.000	100.000	100.000	100.000	100.000	100.000	100.000	100.000	100.000	100.000	100.000	100.000	100.000	100.000	100.000	100.000	100.000	100.000	96.732	100.000	100.000	100.000	100.000
KT806046 translation	88.562	88.562	100.000	100.000	100.000	100.000	100.000	100.000	100.000	100.000	100.000	89.869	89.216	100.000	100.000	100.000	100.000	100.000	100.000	100.000	100.000	100.000	100.000	100.000	100.000	100.000	100.000	100.000	100.000	100.000	100.000	100.000	100.000	100.000	100.000	100.000	100.000	100.000	100.000	100.000	100.000	100.000	100.000	100.000	96.732	100.000	100.000	100.000	100.000
KT806044 translation	88.562	88.562	100.000	100.000	100.000	100.000	100.000	100.000	100.000	100.000	100.000	89.869	89.216	100.000	100.000	100.000	100.000	100.000	100.000	100.000	100.000	100.000	100.000	100.000	100.000	100.000	100.000	100.000	100.000	100.000	100.000	100.000	100.000	100.000	100.000	100.000	100.000	100.000	100.000	100.000	100.000	100.000	100.000	100.000	96.732	100.000	100.000	100.000	100.000
KT861627 translation	88.562	88.562	100.000	100.000	100.000	100.000	100.000	100.000	100.000	100.000	100.000	89.869	89.216	100.000	100.000	100.000	100.000	100.000	100.000	100.000	100.000	100.000	100.000	100.000	100.000	100.000	100.000	100.000	100.000	100.000	100.000	100.000	100.000	100.000	100.000	100.000	100.000	100.000	100.000	100.000	100.000	100.000	100.000	100.000	96.732	100.000	100.000	100.000	100.000
KT806047 translation	88.562	88.562	100.000	100.000	100.000	100.000	100.000	100.000	100.000	100.000	100.000	89.869	89.216	100.000	100.000	100.000	100.000	100.000	100.000	100.000	100.000	100.000	100.000	100.000	100.000	100.000	100.000	100.000	100.000	100.000	100.000	100.000	100.000	100.000	100.000	100.000	100.000	100.000	100.000	100.000	100.000	100.000	100.000	100.000	96.732	100.000	100.000	100.000	100.000
MH310912 translation	88.562	88.562	100.000	100.000	100.000	100.000	100.000	100.000	100.000	100.000	100.000	89.869	89.216	100.000	100.000	100.000	100.000	100.000	100.000	100.000	100.000	100.000	100.000	100.000	100.000	100.000	100.000	100.000	100.000	100.000	100.000	100.000	100.000	100.000	100.000	100.000	100.000	100.000	100.000	100.000	100.000	100.000	100.000	100.000	96.732	100.000	100.000	100.000	100.000
KU851859 translation	88.562	88.562	100.000	100.000	100.000	100.000	100.000	100.000	100.000	100.000	100.000	89.869	89.216	100.000	100.000	100.000	100.000	100.000	100.000	100.000	100.000	100.000	100.000	100.000	100.000	100.000	100.000	100.000	100.000	100.000	100.000	100.000	100.000	100.000	100.000	100.000	100.000	100.000	100.000	100.000	100.000	100.000	100.000	100.000	96.732	100.000	100.000	100.000	100.000
MH310909 translation	88.562	88.562	100.000	100.000	100.000	100.000	100.000	100.000	100.000	100.000	100.000	89.869	89.216	100.000	100.000	100.000	100.000	100.000	100.000	100.000	100.000	100.000	100.000	100.000	100.000	100.000	100.000	100.000	100.000	100.000	100.000	100.000	100.000	100.000	100.000	100.000	100.000	100.000	100.000	100.000	100.000	100.000	100.000	100.000	96.732	100.000	100.000	100.000	100.000
MF741830 translation	88.562	88.562	100.000	100.000	100.000	100.000	100.000	100.000	100.000	100.000	100.000	89.869	89.216	100.000	100.000	100.000	100.000	100.000	100.000	100.000	100.000	100.000	100.000	100.000	100.000	100.000	100.000	100.000	100.000	100.000	100.000	100.000	100.000	100.000	100.000	100.000	100.000	100.000	100.000	100.000	100.000	100.000	100.000	100.000	96.732	100.000	100.000	100.000	100.000
MF741829 translation	88.562	88.562	100.000	100.000	100.000	100.000	100.000	100.000	100.000	100.000	100.000	89.869	89.216	100.000	100.000	100.000	100.000	100.000	100.000	100.000	100.000	100.000	100.000	100.000	100.000	100.000	100.000	100.000	100.000	100.000	100.000	100.000	100.000	100.000	100.000	100.000	100.000	100.000	100.000	100.000	100.000	100.000	100.000	100.000	96.732	100.000	100.000	100.000	100.000
MF741831 translation	88.562	88.562	100.000	100.000	100.000	100.000	100.000	100.000	100.000	100.000	100.000	89.869	89.216	100.000	100.000	100.000	100.000	100.000	100.000	100.000	100.000	100.000	100.000	100.000	100.000	100.000	100.000	100.000	100.000	100.000	100.000	100.000	100.000	100.000	100.000	100.000	100.000	100.000	100.000	100.000	100.000	100.000	100.000	100.000	96.732	100.000	100.000	100.000	100.000
MF741828 translation	88.562	88.562	100.000	100.000	100.000	100.000	100.000	100.000	100.000	100.000	100.000	89.869	89.216	100.000	100.000	100.000	100.000	100.000	100.000	100.000	100.000	100.000	100.000	100.000	100.000	100.000	100.000	100.000	100.000	100.000	100.000	100.000	100.000	100.000	100.000	100.000	100.000	100.000	100.000	100.000	100.000	100.000	100.000	100.000	96.732	100.000	100.000	100.000	100.000
MF741826 translation	88.562	88.562	100.000	100.000	100.000	100.000	100.000	100.000	100.000	100.000	100.000	89.869	89.216	100.000	100.000	100.000	100.000	100.000	100.000	100.000	100.000	100.000	100.000	100.000	100.000	100.000	100.000	100.000	100.000	100.000	100.000	100.000	100.000	100.000	100.000	100.000	100.000	100.000	100.000	100.000	100.000	100.000	100.000	100.000	96.732	100.000	100.000	100.000	100.000
MF741825 translation	88.562	88.562	100.000	100.000	100.000	100.000	100.000	100.000	100.000	100.000	100.000	89.869	89.216	100.000	100.000	100.000	100.000	100.000	100.000	100.000	100.000	100.000	100.000	100.000	100.000	100.000	100.000	100.000	100.000	100.000	100.000	100.000	100.000	100.000	100.000	100.000	100.000	100.000	100.000	100.000	100.000	100.000	100.000	100.000	96.732	100.000	100.000	100.000	100.000
MF741836 translation	88.562	88.562	100.000	100.000	100.000	100.000	100.000	100.000	100.000	100.000	100.000	89.869	89.216	100.000	100.000	100.000	100.000	100.000	100.000	100.000	100.000	100.000	100.000	100.000	100.000	100.000	100.000	100.000	100.000	100.000	100.000	100.000	100.000	100.000	100.000	100.000	100.000	100.000	100.000	100.000	100.000	100.000	100.000	100.000	96.732	100.000	100.000	100.000	100.000
MF741835 translation	88.562	88.562	100.000	100.000	100.000	100.000	100.000	100.000	100.000	100.000	100.000	89.869	89.216	100.000	100.000	100.000	100.000	100.000	100.000	100.000	100.000	100.000	100.000	100.000	100.000	100.000	100.000	100.000	100.000	100.000	100.000	100.000	100.000	100.000	100.000	100.000	100.000	100.000	100.000	100.000	100.000	100.000	100.000	100.000	96.732	100.000	100.000	100.000	100.000
MF741834 translation	88.562	88.562	100.000	100.000	100.000	100.000	100.000	100.000	100.000	100.000	100.000	89.869	89.216	100.000	100.000	100.000	100.000	100.000	100.000	100.000	100.000	100.000	100.000	100.000	100.000	100.000	100.000	100.000	100.000	100.000	100.000	100.000	100.000	100.000	100.000	100.000	100.000	100.000	100.000	100.000	100.000	100.000	100.000	100.000	96.732	100.000	100.000	100.000	100.000
MF741833 translation	88.562	88.562	100.000	100.000	100.000	100.000	100.000	100.000	100.000	100.000	100.000	89.869	89.216	100.000	100.000	100.000	100.000	100.000	100.000	100.000	100.000	100.000	100.000	100.000	100.000	100.000	100.000	100.000	100.000	100.000	100.000	100.000	100.000	100.000	100.000	100.000	100.000	100.000	100.000	100.000	100.000	100.000	100.000	100.000	96.732	100.000	100.000	100.000	100.000
MF741837 translation	88.562	88.562	100.000	100.000	100.000	100.000	100.000	100.000	100.000	100.000	100.000	89.869	89.216	100.000	100.000	100.000	100.000	100.000	100.000	100.000	100.000	100.000	100.000	100.000	100.000	100.000	100.000	100.000	100.000	100.000	100.000	100.000	100.000	100.000	100.000	100.000	100.000	100.000	100.000	100.000	100.000	100.000	100.000	100.000	96.732	100.000	100.000	100.000	100.000
MG923472 translation	88.562	88.562	99.346	99.346	99.346	99.346	99.346	99.346	99.346	99.346	99.346	89.869	89.216	99.346	99.346	99.346	99.346	99.346	99.346	99.346	99.346	99.346	99.346	99.346	99.346	99.346	99.346	99.346	99.346	99.346	99.346	99.346	99.346	99.346	99.346	99.346	99.346	99.346	99.346	99.346	99.346	99.346	99.346	99.346	96.732	99.346	99.346	99.346	99.346
KU233364 translation	88.562	88.562	100.000	100.000	100.000	100.000	100.000	100.000	100.000	100.000	100.000	89.869	89.216	100.000	100.000	100.000	100.000	100.000	100.000	100.000	100.000	100.000	100.000	100.000	100.000	100.000	100.000	100.000	100.000	100.000	100.000	100.000	100.000	100.000	100.000	100.000	100.000	100.000	100.000	100.000	100.000	100.000	100.000	100.000	96.732	100.000	100.000	100.000	100.000
MN507638 translation	88.562	88.562	100.000	100.000	100.000	100.000	100.000	100.000	100.000	100.000	100.000	89.869	89.216	100.000	100.000	100.000	100.000	100.000	100.000	100.000	100.000	100.000	100.000	100.000	100.000	100.000	100.000	100.000	100.000	100.000	100.000	100.000	100.000	100.000	100.000	100.000	100.000	100.000	100.000	100.000	100.000	100.000	100.000	100.000	96.732	100.000	100.000	100.000	100.000
MK280984 translation	88.562	88.562	100.000	100.000	100.000	100.000	100.000	100.000	100.000	100.000	100.000	89.869	89.216	100.000	100.000	100.000	100.000	100.000	100.000	100.000	100.000	100.000	100.000	100.000	100.000	100.000	100.000	100.000	100.000	100.000	100.000	100.000	100.000	100.000	100.000	100.000	100.000	100.000	100.000	100.000	100.000	100.000	100.000	100.000	96.732	100.000	100.000	100.000	100.000
MG596803 translation	89.869	89.869	88.889	88.889	88.889	88.889	88.889	88.889	88.889	88.889	88.889	90.523	90.523	88.889	88.889	88.889	88.889	88.889	88.889	88.889	88.889	88.889	88.889	88.889	88.889	88.889	88.889	88.889	88.889	88.889	88.889	88.889	88.889	88.889	88.889	88.889	88.889	88.889	88.889	88.889	88.889	88.889	88.889	88.889	89.869	88.889	88.889	88.889	88.889
KU233362 translation	88.562	88.562	100.000	100.000	100.000	100.000	100.000	100.000	100.000	100.000	100.000	89.869	89.216	100.000	100.000	100.000	100.000	100.000	100.000	100.000	100.000	100.000	100.000	100.000	100.000	100.000	100.000	100.000	100.000	100.000	100.000	100.000	100.000	100.000	100.000	100.000	100.000	100.000	100.000	100.000	100.000	100.000	100.000	100.000	96.732	100.000	100.000	100.000	100.000
KX034096 translation	88.562	88.562	100.000	100.000	100.000	100.000	100.000	100.000	100.000	100.000	100.000	89.869	89.216	100.000	100.000	100.000	100.000	100.000	100.000	100.000	100.000	100.000	100.000	100.000	100.000	100.000	100.000	100.000	100.000	100.000	100.000	100.000	100.000	100.000	100.000	100.000	100.000	100.000	100.000	100.000	100.000	100.000	100.000	100.000	96.732	100.000	100.000	100.000	100.000
KM027257 translation	88.562	88.562	100.000	100.000	100.000	100.000	100.000	100.000	100.000	100.000	100.000	89.869	89.216	100.000	100.000	100.000	100.000	100.000	100.000	100.000	100.000	100.000	100.000	100.000	100.000	100.000	100.000	100.000	100.000	100.000	100.000	100.000	100.000	100.000	100.000	100.000	100.000	100.000	100.000	100.000	100.000	100.000	100.000	100.000	96.732	100.000	100.000	100.000	100.000
KM027261 translation	88.562	88.562	100.000	100.000	100.000	100.000	100.000	100.000	100.000	100.000	100.000	89.869	89.216	100.000	100.000	100.000	100.000	100.000	100.000	100.000	100.000	100.000	100.000	100.000	100.000	100.000	100.000	100.000	100.000	100.000	100.000	100.000	100.000	100.000	100.000	100.000	100.000	100.000	100.000	100.000	100.000	100.000	100.000	100.000	96.732	100.000	100.000	100.000	100.000
KM027258 translation	88.562	88.562	100.000	100.000	100.000	100.000	100.000	100.000	100.000	100.000	100.000	89.869	89.216	100.000	100.000	100.000	100.000	100.000	100.000	100.000	100.000	100.000	100.000	100.000	100.000	100.000	100.000	100.000	100.000	100.000	100.000	100.000	100.000	100.000	100.000	100.000	100.000	100.000	100.000	100.000	100.000	100.000	100.000	100.000	96.732	100.000	100.000	100.000	100.000
KM027255 translation	88.562	88.562	100.000	100.000	100.000	100.000	100.000	100.000	100.000	100.000	100.000	89.869	89.216	100.000	100.000	100.000	100.000	100.000	100.000	100.000	100.000	100.000	100.000	100.000	100.000	100.000	100.000	100.000	100.000	100.000	100.000	100.000	100.000	100.000	100.000	100.000	100.000	100.000	100.000	100.000	100.000	100.000	100.000	100.000	96.732	100.000	100.000	100.000	100.000
KM027256 translation	88.562	88.562	100.000	100.000	100.000	100.000	100.000	100.000	100.000	100.000	100.000	89.869	89.216	100.000	100.000	100.000	100.000	100.000	100.000	100.000	100.000	100.000	100.000	100.000	100.000	100.000	100.000	100.000	100.000	100.000	100.000	100.000	100.000	100.000	100.000	100.000	100.000	100.000	100.000	100.000	100.000	100.000	100.000	100.000	96.732	100.000	100.000	100.000	100.000
KM027259 translation	88.562	88.562	100.000	100.000	100.000	100.000	100.000	100.000	100.000	100.000	100.000	89.869	89.216	100.000	100.000	100.000	100.000	100.000	100.000	100.000	100.000	100.000	100.000	100.000	100.000	100.000	100.000	100.000	100.000	100.000	100.000	100.000	100.000	100.000	100.000	100.000	100.000	100.000	100.000	100.000	100.000	100.000	100.000	100.000	96.732	100.000	100.000	100.000	100.000
KC776174 translation	88.562	88.562	100.000	100.000	100.000	100.000	100.000	100.000	100.000	100.000	100.000	89.869	89.216	100.000	100.000	100.000	100.000	100.000	100.000	100.000	100.000	100.000	100.000	100.000	100.000	100.000	100.000	100.000	100.000	100.000	100.000	100.000	100.000	100.000	100.000	100.000	100.000	100.000	100.000	100.000	100.000	100.000	100.000	100.000	96.732	100.000	100.000	100.000	100.000
MF000457 translation	88.562	88.562	100.000	100.000	100.000	100.000	100.000	100.000	100.000	100.000	100.000	89.869	89.216	100.000	100.000	100.000	100.000	100.000	100.000	100.000	100.000	100.000	100.000	100.000	100.000	100.000	100.000	100.000	100.000	100.000	100.000	100.000	100.000	100.000	100.000	100.000	100.000	100.000	100.000	100.000	100.000	100.000	100.000	100.000	96.732	100.000	100.000	100.000	100.000
KY688118 translation	88.562	88.562	100.000	100.000	100.000	100.000	100.000	100.000	100.000	100.000	100.000	89.869	89.216	100.000	100.000	100.000	100.000	100.000	100.000	100.000	100.000	100.000	100.000	100.000	100.000	100.000	100.000	100.000	100.000	100.000	100.000	100.000	100.000	100.000	100.000	100.000	100.000	100.000	100.000	100.000	100.000	100.000	100.000	100.000	96.732	100.000	100.000	100.000	100.000
MF000459 translation	88.562	88.562	100.000	100.000	100.000	100.000	100.000	100.000	100.000	100.000	100.000	89.869	89.216	100.000	100.000	100.000	100.000	100.000	100.000	100.000	100.000	100.000	100.000	100.000	100.000	100.000	100.000	100.000	100.000	100.000	100.000	100.000	100.000	100.000	100.000	100.000	100.000	100.000	100.000	100.000	100.000	100.000	100.000	100.000	96.732	100.000	100.000	100.000	100.000
MK462255 translation	88.235	88.235	99.673	99.673	99.673	99.673	99.673	99.673	99.673	99.673	99.673	89.542	88.889	99.673	99.673	99.673	99.673	99.673	99.673	99.673	99.673	99.673	99.673	99.673	99.673	99.673	99.673	99.673	99.673	99.673	99.673	99.673	99.673	99.673	99.673	99.673	99.673	99.673	99.673	99.673	99.673	99.673	99.673	99.673	96.405	99.673	99.673	99.673	99.673
MW086539 translation	88.562	88.562	100.000	100.000	100.000	100.000	100.000	100.000	100.000	100.000	100.000	89.869	89.216	100.000	100.000	100.000	100.000	100.000	100.000	100.000	100.000	100.000	100.000	100.000	100.000	100.000	100.000	100.000	100.000	100.000	100.000	100.000	100.000	100.000	100.000	100.000	100.000	100.000	100.000	100.000	100.000	100.000	100.000	100.000	96.732	100.000	100.000	100.000	100.000
MW086535 translation	88.562	88.562	100.000	100.000	100.000	100.000	100.000	100.000	100.000	100.000	100.000	89.869	89.216	100.000	100.000	100.000	100.000	100.000	100.000	100.000	100.000	100.000	100.000	100.000	100.000	100.000	100.000	100.000	100.000	100.000	100.000	100.000	100.000	100.000	100.000	100.000	100.000	100.000	100.000	100.000	100.000	100.000	100.000	100.000	96.732	100.000	100.000	100.000	100.000
MW086538 translation	88.562	88.562	100.000	100.000	100.000	100.000	100.000	100.000	100.000	100.000	100.000	89.869	89.216	100.000	100.000	100.000	100.000	100.000	100.000	100.000	100.000	100.000	100.000	100.000	100.000	100.000	100.000	100.000	100.000	100.000	100.000	100.000	100.000	100.000	100.000	100.000	100.000	100.000	100.000	100.000	100.000	100.000	100.000	100.000	96.732	100.000	100.000	100.000	100.000
MW086534 translation	88.562	88.562	100.000	100.000	100.000	100.000	100.000	100.000	100.000	100.000	100.000	89.869	89.216	100.000	100.000	100.000	100.000	100.000	100.000	100.000	100.000	100.000	100.000	100.000	100.000	100.000	100.000	100.000	100.000	100.000	100.000	100.000	100.000	100.000	100.000	100.000	100.000	100.000	100.000	100.000	100.000	100.000	100.000	100.000	96.732	100.000	100.000	100.000	100.000
MW086533 translation	88.562	88.562	100.000	100.000	100.000	100.000	100.000	100.000	100.000	100.000	100.000	89.869	89.216	100.000	100.000	100.000	100.000	100.000	100.000	100.000	100.000	100.000	100.000	100.000	100.000	100.000	100.000	100.000	100.000	100.000	100.000	100.000	100.000	100.000	100.000	100.000	100.000	100.000	100.000	100.000	100.000	100.000	100.000	100.000	96.732	100.000	100.000	100.000	100.000
KU740200 translation	88.562	88.562	99.346	99.346	99.346	99.346	99.346	99.346	99.346	99.346	99.346	89.869	89.216	99.346	99.346	99.346	99.346	99.346	99.346	99.346	99.346	99.346	99.346	99.346	99.346	99.346	99.346	99.346	99.346	99.346	99.346	99.346	99.346	99.346	99.346	99.346	99.346	99.346	99.346	99.346	99.346	99.346	99.346	99.346	96.732	99.346	99.346	99.346	99.346
MW086532 translation	88.562	88.562	100.000	100.000	100.000	100.000	100.000	100.000	100.000	100.000	100.000	89.869	89.216	100.000	100.000	100.000	100.000	100.000	100.000	100.000	100.000	100.000	100.000	100.000	100.000	100.000	100.000	100.000	100.000	100.000	100.000	100.000	100.000	100.000	100.000	100.000	100.000	100.000	100.000	100.000	100.000	100.000	100.000	100.000	96.732	100.000	100.000	100.000	100.000
MW086529 translation	88.562	88.562	100.000	100.000	100.000	100.000	100.000	100.000	100.000	100.000	100.000	89.869	89.216	100.000	100.000	100.000	100.000	100.000	100.000	100.000	100.000	100.000	100.000	100.000	100.000	100.000	100.000	100.000	100.000	100.000	100.000	100.000	100.000	100.000	100.000	100.000	100.000	100.000	100.000	100.000	100.000	100.000	100.000	100.000	96.732	100.000	100.000	100.000	100.000
MW086530 translation	88.562	88.562	100.000	100.000	100.000	100.000	100.000	100.000	100.000	100.000	100.000	89.869	89.216	100.000	100.000	100.000	100.000	100.000	100.000	100.000	100.000	100.000	100.000	100.000	100.000	100.000	100.000	100.000	100.000	100.000	100.000	100.000	100.000	100.000	100.000	100.000	100.000	100.000	100.000	100.000	100.000	100.000	100.000	100.000	96.732	100.000	100.000	100.000	100.000
MW086531 translation	88.562	88.562	100.000	100.000	100.000	100.000	100.000	100.000	100.000	100.000	100.000	89.869	89.216	100.000	100.000	100.000	100.000	100.000	100.000	100.000	100.000	100.000	100.000	100.000	100.000	100.000	100.000	100.000	100.000	100.000	100.000	100.000	100.000	100.000	100.000	100.000	100.000	100.000	100.000	100.000	100.000	100.000	100.000	100.000	96.732	100.000	100.000	100.000	100.000
MW086528 translation	88.562	88.562	100.000	100.000	100.000	100.000	100.000	100.000	100.000	100.000	100.000	89.869	89.216	100.000	100.000	100.000	100.000	100.000	100.000	100.000	100.000	100.000	100.000	100.000	100.000	100.000	100.000	100.000	100.000	100.000	100.000	100.000	100.000	100.000	100.000	100.000	100.000	100.000	100.000	100.000	100.000	100.000	100.000	100.000	96.732	100.000	100.000	100.000	100.000
MW086527 translation	88.562	88.562	100.000	100.000	100.000	100.000	100.000	100.000	100.000	100.000	100.000	89.869	89.216	100.000	100.000	100.000	100.000	100.000	100.000	100.000	100.000	100.000	100.000	100.000	100.000	100.000	100.000	100.000	100.000	100.000	100.000	100.000	100.000	100.000	100.000	100.000	100.000	100.000	100.000	100.000	100.000	100.000	100.000	100.000	96.732	100.000	100.000	100.000	100.000
KM027260 translation	88.562	88.562	100.000	100.000	100.000	100.000	100.000	100.000	100.000	100.000	100.000	89.869	89.216	100.000	100.000	100.000	100.000	100.000	100.000	100.000	100.000	100.000	100.000	100.000	100.000	100.000	100.000	100.000	100.000	100.000	100.000	100.000	100.000	100.000	100.000	100.000	100.000	100.000	100.000	100.000	100.000	100.000	100.000	100.000	96.732	100.000	100.000	100.000	100.000
KM027262 translation	88.562	88.562	100.000	100.000	100.000	100.000	100.000	100.000	100.000	100.000	100.000	89.869	89.216	100.000	100.000	100.000	100.000	100.000	100.000	100.000	100.000	100.000	100.000	100.000	100.000	100.000	100.000	100.000	100.000	100.000	100.000	100.000	100.000	100.000	100.000	100.000	100.000	100.000	100.000	100.000	100.000	100.000	100.000	100.000	96.732	100.000	100.000	100.000	100.000
KT806054 translation	88.562	88.562	100.000	100.000	100.000	100.000	100.000	100.000	100.000	100.000	100.000	89.869	89.216	100.000	100.000	100.000	100.000	100.000	100.000	100.000	100.000	100.000	100.000	100.000	100.000	100.000	100.000	100.000	100.000	100.000	100.000	100.000	100.000	100.000	100.000	100.000	100.000	100.000	100.000	100.000	100.000	100.000	100.000	100.000	96.732	100.000	100.000	100.000	100.000
ON325306 translation	88.562	88.562	90.850	90.850	90.850	90.850	90.850	90.850	90.850	90.850	90.850	92.484	92.484	90.850	90.850	90.850	90.850	90.850	90.850	90.850	90.850	90.850	90.850	90.850	90.850	90.850	90.850	90.850	90.850	90.850	90.850	90.850	90.850	90.850	90.850	90.850	90.850	90.850	90.850	90.850	90.850	90.850	90.850	90.850	91.830	90.850	90.850	90.850	90.850
KU710265 translation	88.562	88.562	100.000	100.000	100.000	100.000	100.000	100.000	100.000	100.000	100.000	89.869	89.216	100.000	100.000	100.000	100.000	100.000	100.000	100.000	100.000	100.000	100.000	100.000	100.000	100.000	100.000	100.000	100.000	100.000	100.000	100.000	100.000	100.000	100.000	100.000	100.000	100.000	100.000	100.000	100.000	100.000	100.000	100.000	96.732	100.000	100.000	100.000	100.000
MW086537 translation	88.562	88.562	100.000	100.000	100.000	100.000	100.000	100.000	100.000	100.000	100.000	89.869	89.216	100.000	100.000	100.000	100.000	100.000	100.000	100.000	100.000	100.000	100.000	100.000	100.000	100.000	100.000	100.000	100.000	100.000	100.000	100.000	100.000	100.000	100.000	100.000	100.000	100.000	100.000	100.000	100.000	100.000	100.000	100.000	96.732	100.000	100.000	100.000	100.000
MW086536 translation	88.562	88.562	100.000	100.000	100.000	100.000	100.000	100.000	100.000	100.000	100.000	89.869	89.216	100.000	100.000	100.000	100.000	100.000	100.000	100.000	100.000	100.000	100.000	100.000	100.000	100.000	100.000	100.000	100.000	100.000	100.000	100.000	100.000	100.000	100.000	100.000	100.000	100.000	100.000	100.000	100.000	100.000	100.000	100.000	96.732	100.000	100.000	100.000	100.000
[truncated: 445 more columns]
