# Supplementary material for: Study of key residues in MERS-CoV and SARS-CoV-2 main proteases for resistance against clinically applied inhibitors nirmatrelvir and ensitrelvir
Source: Npj Viruses. 2024 Jun 24;2:23. doi: 10.1038/s44298-024-00028-2 (PMC11196219; doi:10.1038/s44298-024-00028-2)
Supplement: Supplementary file 2 — Supplementary Files [file 44298_2024_28_MOESM2_ESM.zip › plasmid 7 23ADEFYC_MERS_Mpro_T7AC_pMA-RQ_(AmpR).gb]

LOCUS       plasmid_S7_23ADEFYC_MERS_Mpro_T7AC_pMA-RQ_(AmpR)        3385 bp    DNA     circular     17-NOV-2023
DEFINITION  .
ACCESSION   urn.local...13-h0b7v8p
KEYWORDS    .
SOURCE      
  ORGANISM  .
FEATURES             Location/Qualifiers
     gene            370..1413
                     /label="MERS_Mpro_T7AC"
     gene            442..459
                     /created_by="q044eh"
                     /Color="#ff7400"
                     /modified_by="q044eh"
                     /label="His-tag"
     gene            460..483
                     /created_by="q044eh"
                     /modified_by="q044eh"
                     /label="cleavable tag"
     gene            484..1401
                     /Color="#ffff00"
                     /created_by="q044eh"
                     /label="MERS Mpro"
     mismatch        922
                     /Target_base="A"
                     /Oligo_base="T"
                     /Oligo_name="K277 S147Y for"
                     /annotation_group="4740129686000510ab3f2-0221-44d2-b9ae-d0
                     4ef60d2d33"
                     /label="A/T"
     mismatch        922
                     /Target_base="T"
                     /Oligo_base="A"
                     /Oligo_name="K277 S147Y rev (reversed)"
                     /annotation_group="47393539349004458f069-8099-44a6-92e1-3c
                     d337cdaf59"
                     /label="T/A"
     mismatch        923
                     /Target_base="C"
                     /Oligo_base="T"
                     /Oligo_name="K277 S147Y rev (reversed)"
                     /annotation_group="47393539349004458f069-8099-44a6-92e1-3c
                     d337cdaf59"
                     /label="C/T"
     mismatch        923
                     /Target_base="G"
                     /Oligo_base="A"
                     /Oligo_name="K277 S147Y for"
                     /annotation_group="4740129686000510ab3f2-0221-44d2-b9ae-d0
                     4ef60d2d33"
                     /label="G/A"
     mismatch        1504
                     /Target_base="A"
                     /Oligo_base="C"
                     /Oligo_name="S2"
                     /annotation_group="4740396753300fcac709f-d4d4-41d5-a1dc-93
                     9120c08488"
                     /label="A/C"
     rep_origin      complement(1582..2249)
                     /vntifkey=33
                     /label="Col\E1\origin"
     CDS             complement(2397..3257)
                     /vntifkey=4
                     /label="AmpR"
ORIGIN      
        1 ctaaattgta agcgttaata ttttgttaaa attcgcgtta aatttttgtt aaatcagctc
       61 attttttaac caataggccg aaatcggcaa aatcccttat aaatcaaaag aatagaccga
      121 gatagggttg agtggccgct acagggcgct cccattcgcc attcaggctg cgcaactgtt
      181 gggaagggcg tttcggtgcg ggcctcttcg ctattacgcc agctggcgaa agggggatgt
      241 gctgcaaggc gattaagttg ggtaacgcca gggttttccc agtcacgacg ttgtaaaacg
      301 acggccagtg agcgcgacgt aatacgactc actatagggc gaattggcgg aaggccgtca
      361 aggccgcatc atatgctgga ggatccggaa cgcaacaaag agcgaaagga agctgagttg
      421 caagctcaaa ccgctgagca acaccatcac catcaccatg gcagcggcgt ggatgtggcg
      481 gatagcggtc tggttaaaat gagccatccg agcggtgatg ttgaagcatg tatggttcag
      541 gttacctgtg gtagcatgac cctgaatggt ctgtggctgg ataacaccgt ttggtgtccg
      601 cgtcatgtta tgtgtccggc agatcagctg agcgatccga attatgatgc actgctgatt
      661 agtatgacca accatagctt tagcgtgcag aaacatattg gtgcaccggc aaatctgcgt
      721 gttgttggtc atgcaatgca gggcaccctg ctgaaactga ccgttgatgt tgcaaatccg
      781 agcacaccgg catatacctt taccaccgtt aaaccgggtg cagcatttag cgttctggca
      841 tgttataatg gtcgtccgac cggcaccttt accgttgtta tgcgtccgaa ctataccatt
      901 aaaggtagct ttctgtgtgg tagctgcggt agcgttggtt ataccaaaga aggtagcgtt
      961 atcaacttct gctatatgca tcagatggaa ctggcaaatg gcacccatac cggtagcgca
     1021 tttgatggta caatgtatgg tgcctttatg gataaacagg ttcatcaggt tcagctgacc
     1081 gataaatact gtagcgttaa tgttgttgca tggctgtatg cagcaattct gaatggttgc
     1141 gcatggtttg ttaaaccgaa tcgtaccagc gttgtgagct ttaatgaatg ggcattagca
     1201 aaccagttta ccgaatttgt tggcacccag agcgttgata tgctggcagt taaaaccggt
     1261 gttgcaattg aacagctgct gtatgccatt cagcaactgt ataccggttt tcagggtaaa
     1321 caaattctgg gtagcaccat gctggaagat gaatttacac cggaagatgt gaacatgcag
     1381 attatgggtg ttgtgatgca gtaataactc gagctgggcc tcatgggcct tccgctcact
     1441 gcccgctttc cagtcgggaa acctgtcgtg ccagctgcat taacatggtc atagctgttt
     1501 ccttgcgtat tgggcgctct ccgcttcctc gctcactgac tcgctgcgct cggtcgttcg
     1561 ggtaaagcct ggggtgccta atgagcaaaa ggccagcaaa aggccaggaa ccgtaaaaag
     1621 gccgcgttgc tggcgttttt ccataggctc cgcccccctg acgagcatca caaaaatcga
     1681 cgctcaagtc agaggtggcg aaacccgaca ggactataaa gataccaggc gtttccccct
     1741 ggaagctccc tcgtgcgctc tcctgttccg accctgccgc ttaccggata cctgtccgcc
     1801 tttctccctt cgggaagcgt ggcgctttct catagctcac gctgtaggta tctcagttcg
     1861 gtgtaggtcg ttcgctccaa gctgggctgt gtgcacgaac cccccgttca gcccgaccgc
     1921 tgcgccttat ccggtaacta tcgtcttgag tccaacccgg taagacacga cttatcgcca
     1981 ctggcagcag ccactggtaa caggattagc agagcgaggt atgtaggcgg tgctacagag
     2041 ttcttgaagt ggtggcctaa ctacggctac actagaagaa cagtatttgg tatctgcgct
     2101 ctgctgaagc cagttacctt cggaaaaaga gttggtagct cttgatccgg caaacaaacc
     2161 accgctggta gcggtggttt ttttgtttgc aagcagcaga ttacgcgcag aaaaaaagga
     2221 tctcaagaag atcctttgat cttttctacg gggtctgacg ctcagtggaa cgaaaactca
     2281 cgttaaggga ttttggtcat gagattatca aaaaggatct tcacctagat ccttttaaat
     2341 taaaaatgaa gttttaaatc aatctaaagt atatatgagt aaacttggtc tgacagttac
     2401 caatgcttaa tcagtgaggc acctatctca gcgatctgtc tatttcgttc atccatagtt
     2461 gcctgactcc ccgtcgtgta gataactacg atacgggagg gcttaccatc tggccccagt
     2521 gctgcaatga taccgcgaga accacgctca ccggctccag atttatcagc aataaaccag
     2581 ccagccggaa gggccgagcg cagaagtggt cctgcaactt tatccgcctc catccagtct
     2641 attaattgtt gccgggaagc tagagtaagt agttcgccag ttaatagttt gcgcaacgtt
     2701 gttgccattg ctacaggcat cgtggtgtca cgctcgtcgt ttggtatggc ttcattcagc
     2761 tccggttccc aacgatcaag gcgagttaca tgatccccca tgttgtgcaa aaaagcggtt
     2821 agctccttcg gtcctccgat cgttgtcaga agtaagttgg ccgcagtgtt atcactcatg
     2881 gttatggcag cactgcataa ttctcttact gtcatgccat ccgtaagatg cttttctgtg
     2941 actggtgagt actcaaccaa gtcattctga gaatagtgta tgcggcgacc gagttgctct
     3001 tgcccggcgt caatacggga taataccgcg ccacatagca gaactttaaa agtgctcatc
     3061 attggaaaac gttcttcggg gcgaaaactc tcaaggatct taccgctgtt gagatccagt
     3121 tcgatgtaac ccactcgtgc acccaactga tcttcagcat cttttacttt caccagcgtt
     3181 tctgggtgag caaaaacagg aaggcaaaat gccgcaaaaa agggaataag ggcgacacgg
     3241 aaatgttgaa tactcatact cttccttttt caatattatt gaagcattta tcagggttat
     3301 tgtctcatga gcggatacat atttgaatgt atttagaaaa ataaacaaat aggggttccg
     3361 cgcacatttc cccgaaaagt gccac
//
