# Supplementary material for: Study of key residues in MERS-CoV and SARS-CoV-2 main proteases for resistance against clinically applied inhibitors nirmatrelvir and ensitrelvir
Source: Npj Viruses. 2024 Jun 24;2:23. doi: 10.1038/s44298-024-00028-2 (PMC11196219; doi:10.1038/s44298-024-00028-2)
Supplement: Supplementary file 2 — Supplementary Files [file 44298_2024_28_MOESM2_ESM.zip › Alignment_6_MERS_Mpro_clades.fasta]

>KC869678_
SGLVKMSHPSGDVEACMVQVTCGSMTLNGLWLDNTVWCPRHVMCPADQLSDPNYDALLVSMTNHSFSVQKHVGAPANLRVVGHSMQGTLLKLTVDVANPSTPAYTFTTVKPGASFSVLACYNGRPTGTFTVIMRPNYTIKGSFLCGSCGSVGYTKEGNVINFCYMHQMELANGTHTGSAFDGTMYGAFMDKQVHQIQLTDKYCSVNVVAWLYAAILNGCAWFVKPNRTSVVSFNEWAIANQFTEFVGTQSIDMLAVKTGVAIEQLLYAIQQLYTGFQGKQILGSTMLEDEFTPEDVNMQIMGVIMQ
>MERS_Clade_A Human betacoronavirus 2c Jordan-N3/2012, complete genome
SGLVKMSHPSGDVEACMVQVTCGSMTLNGLWLDNTVWCPRHVMCPADQLSDPNYDALLISMTNHSFSVQKHIGAPANLRVVGHAMQGTLLKLTVDVANPSTPAYTFTTVKPGAAFSVLACYNGRPTGTFTVVMRPNYTIKGSFLCGSCGSVGYTKEGSVINFCYMHQMELANGTHTGSAFDGTMYGAFMDKQVHQVQLTDKYCSVNVVAWLYAAILNGCAWFVKPNRTSVVSFNEWALANQFTEFVGTQSVDMLAVKTGVAIEQLLYAIQQLYTGFQGKQILGSTMLEDEFTPEDVNMQIMGVVMQ
>MERS_Clade_B Lentiviral expression under a CMVie promoter with Blasticidin selection
SGLVKMSHPSGDVEACMVQVTCGSMTLNGLWLDNTVWCPRHVMCPADQLSDPNYDALLISMTNHSFSVQKHIGAPANLRVVGHAMQGTLLKLTVDVANPSTPAYTFTTVKPGAAFSVLACYNGRPTGTFTVVMRPNYTIKGSFLCGSCGSVGYTKEGSVINFCYMHQMELANGTHTGSAFDGTMYGAFMDKQVHQVQLTDKYCSVNVVAWLYAAILNGCAWFVKPNRTSVVSFNEWALANQFTEFVGTQSVDMLAVKTGVAIEQLLYAIQQLYTGFQGKQILGSTMLEDEFTPEDVNMQIMGVVMQ
>MERS_Clade_C Middle East respiratory syndrome-related coronavirus isolate MERS CoV/camel/Egypt/NRCE-NC163/2014, partial genome
SGLVKMSHPSGDVEACMVQVTCGSMTLNGLWLDNTVWCPRHVMCPADQLSDPNYDALLISMTNHSFSVQKYIGAPANLRVVGHAMQGTLLKLTVDVANPSTPAYTFTTVKPGASFSVLACYNGRPTGTFTVVMRPNYTIKGSFLCGSCGSVGYTKEGSVINFCYMHQMELANGTHTGSAFDGTMYGAFMDKQVHQVQLTDKYCSVNVVAWLYAAILNGCAWFVKPNRTSVVSFNEWALANQFTEFVGTQSVDMLAVKTGVAIEQLLYAIQQLYTGFQGKQILGSTMLEDEFTPEDVNMQIMGVVMQ
>MG021451_
SGLVKMSHPSGAVESCMVQVTCGSMTLNGLWLDNYVWCPRHVMCPADQLNDPNYDGLLISMTNHSFTVQKHVGAPANLRVVGHSMQGTLLKLTVDSSNPNTPAYTFTTVKPGASFSVLACYNGRPTGTFTVVMRPNYTIKGSFLCGSCGSVGYTKEGSVINFCYMHQMELANGTHTGSSFDGNMYGAFQDRQIHQAQLTDKYCTINIVAWLYAAILNGCSWFVKPNRTSVVSFNEWAMANQFTEFIGTQALDMLAVKTGVSIEQLLYAVQQLNNGFQGKQILGSSMLEDEFTPEDVNMQIMGVVMQ
>MG021452_
SGLVKMSHPSGAVESCMVQVTCGSMTLNGLWLDNYVWCPRHVMCPADQLNDPNYDGLLISMTNHSFTVQKHVGAPANLRVVGHSMQGTLLKLTVDSSNPNTPAYTFTTVKPGASFSVLACYNGRPTGTFTVVMRPNYTIKGSFLCGSCGSVGYTKEGNVINFCYMHQMELANGTHTGSAFDGNMYGAFQDRQIHQAQLTDKYCTTNIVAWLYAAILNGCSWFVKPNRTSVASFNEWAMANQFTEFIGTQALDMLTVKTGVSIEQLLSAIQQLNNGFQGKQILGSSMLEDEFTPEDVNMQIMGVVMQ
>MG596802_
SGLVKMSHPSGAVESCMVQVTCGSMTLNGLWLDNYVWCPRHVMVPADQLADPNYDALLVSMTNHSFSVQKHVGAPANLRVVGHSMQGTLLKLTVDAANPSTPPYTFTTVKPGASFSVLACYNGSPTGTFTVVMRPNHTIKGSFLCGSCGSVGYTKEGNVINFCYMHQMELANGTHTGSSFDGNMYGAFQDRQIYQSQLTDKYCTVNVVAWLYAAILNGCNWFVKPSRTSIASFNEWAMANQFTEFVGTQALDMLAVKTGVATEQLLYVIQQLHQGFKGKQILGNTMLEDEFTPEDVNMQIMGVVMQ
>MG596803_
SGLVKMSHPSGAVESCMVQVTCGSMTLNGLWLDNYVWCPRHVMVPADQLADPNYDALLVSMTNHSFSVQKHVGAPANLRVVGHSMQGTLLKLTVDAANPSTPPYTFTTVKPGASFSVLACYNGSPTGTFTVVMRPNHTIKGSFLCGSCGSVGYTKEGNVINFCYMHQMELANGTHTGSSFDGNMYGAFQDRQIYQSQLTDKYCTVNVVAWLYAAILNGCNWFVKPSRTSIASFNEWAMANQFTEFVGTQALDMLAVKTGVATEQLLYAIQQLHQGFKGKQILGNTMLEDEFTPEDVNMQIMGVVMQ
>MG987420_
SGLVKMAYPSGDVEACMVQVTCGSMTLNGLWLDNYVWCPRHVMCPVDQLNDPNYDGLLMSMTNHSFIVQKHVGAPANLRVVGHSMQGTLLKLTVDSANPSTPAYTFTTVKPGASFSVLACYNGKPVGTYTVVMRPNYTIKGSFLCGSCGSVGYTKEGNVINFCYMHQMELANGTHTGSSFDGNMYGAFQDRQVYQAQLTDKYCTVNIVAWLYAAILNGCNWFVKPNRTSVVSFNEWALANQFTEFVGTQAIDLLAVKTGVSVEQLLYATQQLSQGFKGKQILGSTMLEDEFTPEDVNIQIMGVVMQ
>MG987421_
SGLVKMAYPSGDVEACMVQVTCGSMTLNGLWLDNYVWCPRHVMCPVDQLNDPNYDGLLMSMTNHSFIVQKHVGAPANLRVVGHSMQGTLLKLTVDSANPSTPAYTFTTVKPGASFSVLACYNGKPVGTYTVVMRPNYTIKGSFLCGSCGSVGYTKEGNVINFCYMHQMELANGTHTGSSFDGNMYGAFQDRQVYQAQLTDKYCTVNIVAWLYAAILNGCNWFVKPNRTSVVSFNEWALANQFTEFVGTQAIDLLAVKTGVSVEQLLYATQQLSQGFKGKQILGSTMLEDEFTPEDVNIQIMGVVMQ
>ON325306_
SGLVKMSHPSGAVESCMVQVTCGNMTLNGLWVDNYVWCPRHVMCPADQLSDPNYDALLVSMTNHSFSVQKHVGAPANLRVVGHTMQGTLLKLTVDSSNPNTPAYTFTTVKPGASFSVLACYNGRPTGTFTVIMRPNYTIKGSFLCGSCGSVGYTKEGNVINFCYMHQMELANGTHTGSSFDGNMYGAFQDRQVHQVQLTDKYCSVNVVAWLYAAILNGCNWFVKPTRTSVVSFNEWAMANQFTEFVGTQALDMLAVKTGVAIEQLLSAIQQLHQGFQGKQILGNSMLEDEFTPEDVNMQIMGVVMQ
