# Supplementary material for: Study of key residues in MERS-CoV and SARS-CoV-2 main proteases for resistance against clinically applied inhibitors nirmatrelvir and ensitrelvir
Source: Npj Viruses. 2024 Jun 24;2:23. doi: 10.1038/s44298-024-00028-2 (PMC11196219; doi:10.1038/s44298-024-00028-2)
Supplement: Supplementary file 2 — Supplementary Files [file 44298_2024_28_MOESM2_ESM.zip › Sequence_3_MERS_Mpro.fasta]

>MERS_Mpro 
SGLVKMSHPSGDVEACMVQVTCGSMTLNGLWLDNTVWCPRHVMCPADQLSDPNYDALLISMTNHSFSVQKHIGAPANLRVVGHAMQGTLLKLTVDVANPSTPAYTFTTVKPGAAFSVLACYNGRPTGTFTVVMRPNYTIKGSFLCGSCGSVGYTKEGSVINFCYMHQMELANGTHTGSAFDGTMYGAFMDKQVHQVQLTDKYCSVNVVAWLYAAILNGCAWFVKPNRTSVVSFNEWALANQFTEFVGTQSVDMLAVKTGVAIEQLLYAIQQLYTGFQGKQILGSTMLEDEFTPEDVNMQIMGVVMQ
